# Supplementary material for: Complete chloroplast genome sequence and phylogenetic analysis of Spathiphyllum 'Parrish'
Source: PLoS One. 2019 Oct 23;14(10):e0224038. doi: 10.1371/journal.pone.0224038 (PMC6808432; doi:10.1371/journal.pone.0224038)
Supplement: S1 Table — (XLS) [file pone.0224038.s003.xls]

S1 Table. Long repeat in the chloroplast genome of S. 'Parrish'
Length	Type	Repeat_F_start	Repeat_F_end	Repeat_R_start	Repeat_R_end	Mismatch	E-value	Repeat_F_gene	Repeat_R_gene	Repeat_F_seq	_	Repeat_R_seq
31596	P	89495	121090	136898	168493	0	0.00E+00	trnI-GAU-CDS3;trnA-UGC-CDS4;rrn4.5-CDS1;trnR-ACG-CDS2;ndhB-CDS2;rps7;rpl2-CDS2;rps12-CDS2;rps12-CDS3;rrn23-CDS2;ycf68-CDS1;rrn16-CDS1;ycf2;rpl23;trnA-UGC-CDS1;trnL-CAA-CDS2;rpl2-CDS1;rps19;trnN-GUU-CDS1;ycf1;ndhB-CDS1;trnI-CAU-CDS1;rrn5-CDS2;ycf68-CDS2;trnV-GAC-CDS1;trnI-GAU-CDS2;	ndhB-D2-CDS1;rrn16-CDS2;trnI-GAU-CDS1;trnA-UGC-CDS2;rpl2-D2-CDS1;rpl2-D2-CDS2;rps12-D2-CDS2;trnA-UGC-CDS3;ycf1-D2;trnI-CAU-CDS2;rrn23-CDS1;rps7-D2;ycf68-D2-CDS1;ndhB-D2-CDS2;ycf68-D2-CDS2;trnI-GAU-CDS4;trnV-GAC-CDS2;rpl23-D2;trnL-CAA-CDS1;rrn5-CDS1;trnN-GUU-CDS2;rrn4.5-CDS2;ycf2-D2;trnR-ACG-CDS1;rps12-D2-CDS3;	GTTCGCCCATTTAACATTATATTATTTCAAATTCCAAAAATGCTATTTGAACTATTTACGGCGACGAATAATAAAACTATCACTATATTTTTTCTTTTTCCTACTTCTTCTTCCAAGCGCAGGATAACCCCAAGGGGTCGTGGGTCTTTTTCTACCAATTGGTGCTCTCCCTTCACCGCCCCCATGGGGATGGTCTACAGGGTTCATAACTACTCCTCTTACTACAGGACGCTTACCTAGCCAACACTTAGATCCGGCTCTACCCAAACTTTTTTGGTTCACCCCAACATTACCTACTTGTCCGACTGTTGCTAAGCAGTTTTTGGATATCAAACGGACCTCCCCAGAAGGTAATCTTAATGTGGCCGATTTACCCTCTTTTGCAATCAGTTTCGCTAC…		ATTCAATTAAATTAATATAAATTAATTAAATAAATTAAATTAATATAAATTCAATTAAATAATTATATATAAAATAAAAAATATCAATAAACAATATATATATTGTTTATTGATATTTATAGTACTTTGTATATTTATATAGTTATATAGTTTATAGTTATATTTAGTGAGTGTATATTAATTATATATTTTAATTTCATTTAATTCTATTTATATAATATGGTATTTATATAATAGGGTTAGTATATTAAAATATAGTTAGTATATAATATAGTTAGTATATTGTATATTGTATATTAAAAATACTATACCATATATTGTATATTAAACTATCCTATCAATTAATTTATCAATTAATTCTGAATTGTGGATACATCTGTATTCTTGACATACTGAAAC…
101	F	115141	115241	121095	121195	0	1.24E-51	ycf1;	_	ATAATGCATTCCGTTGTTATAGTTGGACTTTATTATGGATTTATGACTACGTTCTCCATAGGGCCCTCTTATCTCTTCCTTCTTCGGGCTTGGGTTATGGA		ATAATGCATTCCGTTGTTATAGTTGGACTTTATTATGGATTTATGACTACGTTCTCCATAGGGCCCTCTTATCTCTTCCTTCTTCGGGCTTGGGTTATGGA
101	P	121095	121195	142747	142847	0	1.24E-51	_	ycf1-D2;	ATAATGCATTCCGTTGTTATAGTTGGACTTTATTATGGATTTATGACTACGTTCTCCATAGGGCCCTCTTATCTCTTCCTTCTTCGGGCTTGGGTTATGGA		TCCATAACCCAAGCCCGAAGAAGGAAGAGATAAGAGGGCCCTATGGAGAACGTAGTCATAAATCCATAATAAAGTCCAACTATAACAACGGAATGCATTAT
46	F	13234	13279	131419	131464	0	1.61E-18	_	_	ATTTGTATTTTTTATTTTTTTCTTATTATATTTATATTATATTTTT		ATTTGTATTTTTTATTTTTTTCTTATTATATTTATATTATATTTTT
43	F	124206	124248	124232	124274	0	1.03E-16	_	_	AATATTATTATTATTATTATAGTTAAAATATTATTATTATTAT		AATATTATTATTATTATTATAGTTAAAATATTATTATTATTAT
40	R	32570	32609	32570	32609	0	6.60E-15	_	_	ATAATATATAATAATATATAATATATAATAATATATAATA		ATAATATATAATAATATATAATATATAATAATATATAATA
40	P	120973	121012	120973	121012	0	6.60E-15	_	_	AAATATCAATAAACAATATATATATTGTTTATTGATATTT		AAATATCAATAAACAATATATATATTGTTTATTGATATTT
40	F	120973	121012	136976	137015	0	6.60E-15	_	_	AAATATCAATAAACAATATATATATTGTTTATTGATATTT		AAATATCAATAAACAATATATATATTGTTTATTGATATTT
40	P	136976	137015	136976	137015	0	6.60E-15	_	_	AAATATCAATAAACAATATATATATTGTTTATTGATATTT		AAATATCAATAAACAATATATATATTGTTTATTGATATTT
38	P	1691	1728	1691	1728	0	1.06E-13	trnK-UUU-CDS1;	trnK-UUU-CDS1;	GAAAATGGAAAAAAGAAATATTTCTTTTTTCCATTTTC		GAAAATGGAAAAAAGAAATATTTCTTTTTTCCATTTTC
41	F	94219	94259	94264	94304	-1	2.03E-13	ycf2;	ycf2;	TTTGTCTAAGTCACTTCGTTTCTTTTTGTCCAAGGCACTTC		TTTGTCTAAGTCACTTCGTTTCTTTTTGTCCAAGACACTTC
41	P	94219	94259	163684	163724	-1	2.03E-13	ycf2;	ycf2-D2;	TTTGTCTAAGTCACTTCGTTTCTTTTTGTCCAAGGCACTTC		GAAGTGTCTTGGACAAAAAGAAACGAAGTGACTTAGACAAA
41	P	94264	94304	163729	163769	-1	2.03E-13	ycf2;	ycf2-D2;	TTTGTCTAAGTCACTTCGTTTCTTTTTGTCCAAGACACTTC		GAAGTGCCTTGGACAAAAAGAAACGAAGTGACTTAGACAAA
41	F	163684	163724	163729	163769	-1	2.03E-13	ycf2-D2;	ycf2-D2;	GAAGTGTCTTGGACAAAAAGAAACGAAGTGACTTAGACAAA		GAAGTGCCTTGGACAAAAAGAAACGAAGTGACTTAGACAAA
43	R	125733	125775	125733	125775	-2	8.39E-13	_	_	AAATATATATATATAAATATATATATAAATATATATAAATAAA		AAATATATATATATAAATATATATATAAATATATATAAATAAA
45	P	49481	49525	49481	49525	-3	2.47E-12	_	_	TTATATTTATTTTAATATTCAAATTTAATATTAAAATAAATATAA		TTATATTTATTTTAATATTCAAATTTAATATTAAAATAAATATAA
45	F	96685	96729	96709	96753	-3	2.47E-12	ycf2;	ycf2;	TGATATTGAGGATAGTGACGATATTGATATTGATGATAGTGACGA		TGATATTGATGATAGTGACGACATCGATATTGATGATAGTGACGA
45	P	96685	96729	161235	161279	-3	2.47E-12	ycf2;	ycf2-D2;	TGATATTGAGGATAGTGACGATATTGATATTGATGATAGTGACGA		TCGTCACTATCATCAATATCGATGTCGTCACTATCATCAATATCA
45	P	96709	96753	161259	161303	-3	2.47E-12	ycf2;	ycf2-D2;	TGATATTGATGATAGTGACGACATCGATATTGATGATAGTGACGA		TCGTCACTATCATCAATATCAATATCGTCACTATCCTCAATATCA
45	F	161235	161279	161259	161303	-3	2.47E-12	ycf2-D2;	ycf2-D2;	TCGTCACTATCATCAATATCGATGTCGTCACTATCATCAATATCA		TCGTCACTATCATCAATATCAATATCGTCACTATCCTCAATATCA
42	R	32585	32626	32585	32626	-2	3.20E-12	_	_	ATATAATATATAATAATATATAATATAATAATATATAATATA		ATATAATATATAATAATATATAATATAATAATATATAATATA
30	R	131794	131823	131794	131823	0	6.93E-09	ndhI;	ndhI;	TATATATATATAATAATAATATATATATAT		TATATATATATAATAATAATATATATATAT
33	F	131585	131617	131615	131647	-1	1.07E-08	_	_	AATATAAGATTATATATAATATAAGATTATAAT		AATATAAGATTATATATAATATAAGATTCTAAT
38	R	33761	33798	33766	33803	-3	2.41E-08	_	_	ATATTATATATATTTATTATATATATTATTAATATATA		ATATATATTTATTATATATATTATTAATATATAATATA
35	R	49464	49498	49464	49498	-2	3.62E-08	_	_	TATAATTTTATTTATTTTTATATTTATTTTAATAT		TATAATTTTATTTATTTTTATATTTATTTTAATAT
35	F	96695	96729	96719	96753	-2	3.62E-08	ycf2;	ycf2;	GATAGTGACGATATTGATATTGATGATAGTGACGA		GATAGTGACGACATCGATATTGATGATAGTGACGA
35	P	96695	96729	161235	161269	-2	3.62E-08	ycf2;	ycf2-D2;	GATAGTGACGATATTGATATTGATGATAGTGACGA		TCGTCACTATCATCAATATCGATGTCGTCACTATC
35	P	96719	96753	161259	161293	-2	3.62E-08	ycf2;	ycf2-D2;	GATAGTGACGACATCGATATTGATGATAGTGACGA		TCGTCACTATCATCAATATCAATATCGTCACTATC
35	R	131651	131685	131651	131685	-2	3.62E-08	_	_	ATTATATATTTTATATATATATATTATATATATTA		ATTATATATTTTATATATATATATTATATATATTA
34	F	131514	131547	131543	131576	-2	1.37E-07	_	_	TAATAAGATTTATTTATATTATATTTATATAATT		TAATTGGATTTATTTATATTATATTTATATAATT
31	P	68693	68723	68742	68772	-1	1.61E-07	psbJ;	psbJ;	ACAAGTAAGAACTCAGCAGGACCATACCCCC		GGGGGTATGGTCCTGCTGAGTTCTTACTTTT
33	C	32384	32416	32531	32563	-2	5.14E-07	_	_	TTTTTTAATTAATATATTTATTTAATTAATATT		AAAAAATTAATAATATAAATAAATTAATAATAA
33	R	32560	32592	32560	32592	-2	5.14E-07	_	_	ATAATAAATAATAATATATAATAATATATAATA		ATAATAAATAATAATATATAATAATATATAATA
30	R	99960	99989	99961	99990	-1	6.23E-07	_	_	CAAAATCTAAATATAAATATAAATCTAAAA		AAAATCTAAATATAAATATAAATCTAAAAA
30	C	99960	99989	157998	158027	-1	6.23E-07	_	_	CAAAATCTAAATATAAATATAAATCTAAAA		TTTTTAGATTTATATTTATATTTAGATTTT
30	F	136804	136833	136826	136855	-1	6.23E-07	_	_	ATATAATACTCATAGTTATATAATATACTA		ATATACTACTCATAGTTATATAATATACTA
30	R	157998	158027	157999	158028	-1	6.23E-07	_	_	TTTTTAGATTTATATTTATATTTAGATTTT		TTTTAGATTTATATTTATATTTAGATTTTG
35	F	32560	32594	32577	32611	-3	1.20E-06	_	_	ATAATAAATAATAATATATAATAATATATAATATA		ATAATAATATATAATATATAATAATATATAATATA
32	P	9045	9076	48324	48355	-2	1.93E-06	trnS-GCU-CDS1;	trnS-GCU-CDS1;	AAGCGGAGAGAGAGGGATTCGAACCCTCGGTA		TACCGAGGGTTCGAATCCCTCTCTTTCCGTTT
32	R	33757	33788	131651	131682	-2	1.93E-06	_	_	ATATATATTATATATATTTATTATATATATTA		ATTATATATTTTATATATATATATTATATATA
32	F	33757	33788	131654	131685	-2	1.93E-06	_	_	ATATATATTATATATATTTATTATATATATTA		ATATATTTTATATATATATATTATATATATTA
32	P	85578	85609	85578	85609	-2	1.93E-06	rpl14;rps8;	rpl14;rps8;	TATTTTTATTTATGAATTCATAAATAAAAGTA		TATTTTTATTTATGAATTCATAAATAAAAGTA
32	F	96686	96717	96734	96765	-2	1.93E-06	ycf2;	ycf2;	GATATTGAGGATAGTGACGATATTGATATTGA		GATATTGATGATAGTGACGATATTGATAATGA
32	P	96686	96717	161223	161254	-2	1.93E-06	ycf2;	ycf2-D2;	GATATTGAGGATAGTGACGATATTGATATTGA		TCATTATCAATATCGTCACTATCATCAATATC
32	P	96734	96765	161271	161302	-2	1.93E-06	ycf2;	ycf2-D2;	GATATTGATGATAGTGACGATATTGATAATGA		TCAATATCAATATCGTCACTATCCTCAATATC
32	F	161223	161254	161271	161302	-2	1.93E-06	ycf2-D2;	ycf2-D2;	TCATTATCAATATCGTCACTATCATCAATATC		TCAATATCAATATCGTCACTATCCTCAATATC
34	R	131437	131470	131441	131474	-3	4.37E-06	_	_	TTTCTTATTATATTTATATTATATTTTTATTATT		TTATTATATTTATATTATATTTTTATTATTATTT
34	R	136867	136900	136874	136907	-3	4.37E-06	_	_	AATTAAATTATATAATATACTAATATAATATATT		TTATATAATATACTAATATAATATATTCAATTAA
31	F	9043	9073	38147	38177	-2	7.25E-06	trnS-GCU-CDS1;	trnS-UGA;	GAAAGCGGAGAGAGAGGGATTCGAACCCTCG		GAAAAAGGAGAGAGAGGGATTCGAACCCTCG
31	F	32552	32582	32562	32592	-2	7.25E-06	_	_	AATTAATAATAATAAATAATAATATATAATA		AATAAATAATAATATATAATAATATATAATA
