# Supplementary material for: Complete chloroplast genome sequence and phylogenetic analysis of Spathiphyllum 'Parrish'
Source: PLoS One. 2019 Oct 23;14(10):e0224038. doi: 10.1371/journal.pone.0224038 (PMC6808432; doi:10.1371/journal.pone.0224038)
Supplement: S2 Table — (XLSX) [file pone.0224038.s004.xlsx]

## Sheet: Table S2-Long repeat of S. cann
S2 Table Long repeat in the chloroplast genome of S. cannifolium
Length	Type	Repeat_F_start	Repeat_F_end	Repeat_R_start	Repeat_R_end	Mismatch	E-value	Repeat_F_gene	Repeat_R_gene	Repeat_F_seq	_	Repeat_R_seq
31596	P	89495	121090	136898	168493	0	0	rps12-CDS2;rps19;ycf2;rrn5-CDS2;ndhB-CDS2;trnI-GAU-CDS2;rpl22;trnA-UGC-CDS4;rrn16-CDS1;rrn23-CDS2;rpl2-CDS1;ycf68-CDS2;trnL-CAA-CDS2;rpl16-CDS2;trnV-GAC-CDS1;trnR-ACG-CDS2;trnI-GAU-CDS3;ycf1;rrn4.5-CDS1;trnA-UGC-CDS1;ycf68-CDS1;trnI-CAU-CDS1;ndhB-CDS1;rps12-CDS3;rpl23;rps3;rpl2-CDS2;trnN-GUU-CDS1;rps7;	rrn23-CDS1;rps7-D2;trnN-GUU-CDS2;rps12-D2-CDS3;ndhB-D2-CDS1;rrn5-CDS1;trnI-GAU-CDS4;trnL-CAA-CDS1;trnR-ACG-CDS1;rrn16-CDS2;ndhB-D2-CDS2;trnV-GAC-CDS2;rps12-D2-CDS2;ycf68-D2-CDS2;rrn4.5-CDS2;ndhA-CDS2;ycf1-D2;ycf2-D2;ndhH;trnA-UGC-CDS3;trnI-GAU-CDS1;trnA-UGC-CDS2;ycf68-D2-CDS1;rps15;	TATACTACTAATTTATATATCTAGTTCATATACATATATATATCATATACATATATATTACATATATATTACATATATATTACATATCATATATATATAATTAGTAATAATATAATCAGTAATAATATAATAGTAATAATATAAATTAGTTAATTATGATATAATTAGTATAATTTAGTTTAGTATAATTTAGTATAATTAGTTAATTTATTAATTTAATATAATATTTAATATAAGATTGGTTAATTTAGTTAATTTAATGCTTTTTTTTTTATTTAACTAATTGAAATCTAACACATATTATTTAATGTAAAATTGATTAATCCAATCAATGTTTCGCGGGCGAATATTGACTCTTTTCTGCTTCATTCGTAGGGTCAACCCATGACTGTTTCAGAA…		GTATTTCATAACTAATGGATTGAGCAGCAGCTCGTAGACCACCTGAAAAAGAATATTTATTATTTGATCCATATCCTGACATAAGAAGTCCAATAGGAGCAATACTTGAAATGGCGATCCATAAAAAAACACCTATACTGAGATCGGCTAGAACAAGGTTATATCCAAAAGGAATTACTAAATAACTTAGTAAAATAGATATGACCGCTATTGTTGGCCCGGCCCCGAACAAACGACTATCCCCTCTAGACGGTAGAAGATCCTCTTTAAAAAGTAGTTTTGTTCCATCCGCTAAAGCTTGAAGAATCCCTAAGGGGCCGGCATATTCAGGTCCAATACGTTGTTGTATCCCTGCGGATATTTCTCTTTCTAACCACACAATTACTAGTACACCTATTA…
101	F	115141	115241	121095	121195	0	1.24e-51	rrn23-CDS2;	ycf1;	AGGGCGAAGAAGGCCTCCTTCCGGGGGGGCCCGAGCCATCAGTGAGATACCACTCTGGAAGAGCTAGAATTCTAACCTTGTGTCAGGACCTACGGGCCAAG		AATTATACTACTTTCTCAAATATTTCATTGAAAGAATATACAGCGATATCCTTCTATGTACCATTAACATTCTTAGGACCAATGCACAACTTTTCCTTGAA
101	P	121095	121195	142747	142847	0	1.24e-51	ycf1;	ycf1-D2;	AATTATACTACTTTCTCAAATATTTCATTGAAAGAATATACAGCGATATCCTTCTATGTACCATTAACATTCTTAGGACCAATGCACAACTTTTCCTTGAA		TCGTCGGTAATCTTATTACTGATTATAGAATCTCTTCTATTTTCGTTCGATTCATAGACTTTGACTTTCCCGAATCCAAATAATAAAATTGGGTTTATTTT
46	F	13234	13279	131419	131464	0	1.61e-18	atpA;	ndhF;	GTTCCTGGAAAGTAGTCACTACTTGAGCTACAGAAGATGCTTTTTG		ATGCATTTTTTTCAGTAAGTATAGCTTTTTTCGGAATATTTGTAGC
43	F	124206	124248	124232	124274	0	1.03e-16	psaC;	psaC;	GATACATGTATAGGGTGTACTCAATGTGTACGGGCCTGCCCTA		TGTACGGGCCTGCCCTACGGATGTTTTGGAAATGATACCTTGG
40	R	32570	32609	32570	32609	0	6.6e-15	_	_	CGACGAAAATAAAAAAAAAAATATAAATAGACTTAGAGTG		CGACGAAAATAAAAAAAAAAATATAAATAGACTTAGAGTG
40	P	120973	121012	120973	121012	0	6.6e-15	ycf1;	ycf1;	AACAGTTCTAACTCCAAGTATAAGTATTAGCCCTGACAAG		AACAGTTCTAACTCCAAGTATAAGTATTAGCCCTGACAAG
40	F	120973	121012	136976	137015	0	6.6e-15	ycf1;	ndhA-CDS2;	AACAGTTCTAACTCCAAGTATAAGTATTAGCCCTGACAAG		ACATAAGAAGTCCAATAGGAGCAATACTTGAAATGGCGAT
40	P	136976	137015	136976	137015	0	6.6e-15	ndhA-CDS2;	ndhA-CDS2;	ACATAAGAAGTCCAATAGGAGCAATACTTGAAATGGCGAT		ACATAAGAAGTCCAATAGGAGCAATACTTGAAATGGCGAT
38	P	1691	1728	1691	1728	0	1.06e-13	trnK-UUU-CDS1;	trnK-UUU-CDS1;	TATATATCTATATATGTGAGATATGGTATGGTATATGG		TATATATCTATATATGTGAGATATGGTATGGTATATGG
41	F	94219	94259	94264	94304	-1	2.03e-13	ycf2;trnI-CAU-CDS1;	ycf2;trnI-CAU-CDS1;	GCTTTAACCATTCAGCCATGGATGCTTAACAGGGATCATCG		TCGTGAATAACCAAATTCCAATTGAAATGAAATCTTTAGGA
41	P	94219	94259	163684	163724	-1	2.03e-13	ycf2;trnI-CAU-CDS1;	ycf2-D2;	GCTTTAACCATTCAGCCATGGATGCTTAACAGGGATCATCG		AATTGATAGGGCCTCGTTGATAAGTGCTACAAGATCTCGTG
41	P	94264	94304	163729	163769	-1	2.03e-13	ycf2;trnI-CAU-CDS1;	ycf2-D2;	TCGTGAATAACCAAATTCCAATTGAAATGAAATCTTTAGGA		GGAACCCACGGTTATGGACCCGAATCCGTTAGTATGGAACA
41	F	163684	163724	163729	163769	-1	2.03e-13	ycf2-D2;	ycf2-D2;	AATTGATAGGGCCTCGTTGATAAGTGCTACAAGATCTCGTG		GGAACCCACGGTTATGGACCCGAATCCGTTAGTATGGAACA
43	R	125733	125775	125733	125775	-2	8.39e-13	ndhD;	ndhD;	TTTTGTTGCGGAATCAGTAGTATTTTTTGGAATAATTACCAGT		TTTTGTTGCGGAATCAGTAGTATTTTTTGGAATAATTACCAGT
45	P	49481	49525	49481	49525	-3	2.47e-12	_	_	TCATTGGTCTTTTCCGGTATAATATAAATATAATCAAAATAAGAA		TCATTGGTCTTTTCCGGTATAATATAAATATAATCAAAATAAGAA
45	F	96685	96729	96709	96753	-3	2.47e-12	ycf2;	ycf2;	TTTTCTCGAACCGAGAGATCCATGAATCGGGATCCTGATGCATAT		AATCGGGATCCTGATGCATATAGATACAAATGGTCCAATGGGAGC
45	P	96685	96729	161235	161279	-3	2.47e-12	ycf2;	trnL-CAA-CDS1;	TTTTCTCGAACCGAGAGATCCATGAATCGGGATCCTGATGCATAT		TAGATATCATATTCATGGAATACGATTCACTTTCAAGATGCCTTG
45	P	96709	96753	161259	161303	-3	2.47e-12	ycf2;	trnL-CAA-CDS1;	AATCGGGATCCTGATGCATATAGATACAAATGGTCCAATGGGAGC		ATTCACTTTCAAGATGCCTTGATGGTGAAATGGTAGACACGCGAG
45	F	161235	161279	161259	161303	-3	2.47e-12	trnL-CAA-CDS1;	trnL-CAA-CDS1;	TAGATATCATATTCATGGAATACGATTCACTTTCAAGATGCCTTG		ATTCACTTTCAAGATGCCTTGATGGTGAAATGGTAGACACGCGAG
42	R	32585	32626	32585	32626	-2	3.2e-12	_	_	AAAAAATATAAATAGACTTAGAGTGCTATTTGACTTTATTTA		AAAAAATATAAATAGACTTAGAGTGCTATTTGACTTTATTTA
30	R	131794	131823	131794	131823	0	6.93e-09	ndhF;	ndhF;	CTTTTGTATTAATCTTTTTATTAATTTATT		CTTTTGTATTAATCTTTTTATTAATTTATT
33	F	131585	131617	131615	131647	-1	1.07e-08	ndhF;	ndhF;	GTCGTATAATCGTGGTTATATAGATTTTTTCTA		CTACACAAGGGTCGTAACCCGGGGTATAAGAGG
38	R	33761	33798	33766	33803	-3	2.41e-08	_	_	TTAATTAATATTAATATATATATATTTAATTAATATAA		TAATATTAATATATATATATTTAATTAATATAATATTA
35	R	49464	49498	49464	49498	-2	3.62e-08	_	_	ATCTATTCTAAGTTAAGTCATTGGTCTTTTCCGGT		ATCTATTCTAAGTTAAGTCATTGGTCTTTTCCGGT
35	F	96695	96729	96719	96753	-2	3.62e-08	ycf2;	ycf2;	CCGAGAGATCCATGAATCGGGATCCTGATGCATAT		CTGATGCATATAGATACAAATGGTCCAATGGGAGC
35	P	96695	96729	161235	161269	-2	3.62e-08	ycf2;	trnL-CAA-CDS1;	CCGAGAGATCCATGAATCGGGATCCTGATGCATAT		TAGATATCATATTCATGGAATACGATTCACTTTCA
35	P	96719	96753	161259	161293	-2	3.62e-08	ycf2;	trnL-CAA-CDS1;	CTGATGCATATAGATACAAATGGTCCAATGGGAGC		ATTCACTTTCAAGATGCCTTGATGGTGAAATGGTA
35	R	131651	131685	131651	131685	-2	3.62e-08	ndhF;	ndhF;	AGCTAAACTAACTCATTTTTTTGATAGATGCATAA		AGCTAAACTAACTCATTTTTTTGATAGATGCATAA
34	F	131514	131547	131543	131576	-2	1.37e-07	ndhF;	ndhF;	ATCAATTCATTTGTTAAAATAGGTCCTAAAAGAG		AAGAGTTTTTTTTGACCAAATAGTAAATGTTGTA
31	P	68693	68723	68742	68772	-1	1.61e-07	petA;	petA;	GGTATTCGTCCTATATTCCAGTACAATTATT		CGTGGATAGGGAACTCTATTAGCTACCTACC
33	C	32384	32416	32531	32563	-2	5.14e-07	_	_	TTCCTTGGTTTCGTTTTCTATAATATAAAATAT		TTGGATTGATCAAAATTCATACAAATGCCTGTA
33	R	32560	32592	32560	32592	-2	5.14e-07	_	_	TGTAGTGTAGCGACGAAAATAAAAAAAAAAATA		TGTAGTGTAGCGACGAAAATAAAAAAAAAAATA
30	R	99960	99989	99961	99990	-1	6.23e-07	ycf2;	ycf2;	TCATAGACAAACTTGGGATTTGCGATCCCA		CATAGACAAACTTGGGATTTGCGATCCCAG
30	C	99960	99989	157998	158027	-1	6.23e-07	ycf2;	rps7-D2;	TCATAGACAAACTTGGGATTTGCGATCCCA		TGCACATTTTCGTTAATCCATGAACAGGGT
30	F	136804	136833	136826	136855	-1	6.23e-07	ndhA-CDS2;	ndhA-CDS2;	TATTCAATACATTTCATCCCTTTCCTAAAA		TCCTAAAAATAAAAAAGTTCATGTTCTAAC
30	R	157998	158027	157999	158028	-1	6.23e-07	rps7-D2;	rps7-D2;	TGCACATTTTCGTTAATCCATGAACAGGGT		GCACATTTTCGTTAATCCATGAACAGGGTC
35	F	32560	32594	32577	32611	-3	1.2e-06	_	_	TGTAGTGTAGCGACGAAAATAAAAAAAAAAATATA		AATAAAAAAAAAAATATAAATAGACTTAGAGTGCT
32	P	9045	9076	48324	48355	-2	1.93e-06	psbK;	_	AGTTTTTTCTTCGGGAAATTACCTGAGGCTTA		CAACGATCTTCGATGGTTATACGGGTATCCAA
32	R	33757	33788	131651	131682	-2	1.93e-06	_	ndhF;	ATTTTTAATTAATATTAATATATATATATTTA		AGCTAAACTAACTCATTTTTTTGATAGATGCA
32	F	33757	33788	131654	131685	-2	1.93e-06	_	ndhF;	ATTTTTAATTAATATTAATATATATATATTTA		TAAACTAACTCATTTTTTTGATAGATGCATAA
32	P	85578	85609	85578	85609	-2	1.93e-06	rpoA;	rpoA;	ATTCGCATTTCGAACAGGCATGGATACAGCAT		ATTCGCATTTCGAACAGGCATGGATACAGCAT
32	F	96686	96717	96734	96765	-2	1.93e-06	ycf2;	ycf2;	TTTCTCGAACCGAGAGATCCATGAATCGGGAT		ACAAATGGTCCAATGGGAGCAATAATTTCCAG
32	P	96686	96717	161223	161254	-2	1.93e-06	ycf2;	trnL-CAA-CDS1;	TTTCTCGAACCGAGAGATCCATGAATCGGGAT		TATCACACTAGATAGATATCATATTCATGGAA
32	P	96734	96765	161271	161302	-2	1.93e-06	ycf2;	trnL-CAA-CDS1;	ACAAATGGTCCAATGGGAGCAATAATTTCCAG		GATGCCTTGATGGTGAAATGGTAGACACGCGA
32	F	161223	161254	161271	161302	-2	1.93e-06	trnL-CAA-CDS1;	trnL-CAA-CDS1;	TATCACACTAGATAGATATCATATTCATGGAA		GATGCCTTGATGGTGAAATGGTAGACACGCGA
34	R	131437	131470	131441	131474	-3	4.37e-06	ndhF;	ndhF;	GTATAGCTTTTTTCGGAATATTTGTAGCATCCAT		AGCTTTTTTCGGAATATTTGTAGCATCCATTTTT
34	R	136867	136900	136874	136907	-3	4.37e-06	ndhA-CDS2;	ndhA-CDS2;	AGAGATATTGATAATACACATGGAGTTAATGGTA		TTGATAATACACATGGAGTTAATGGTATTTCATA
31	F	9043	9073	38147	38177	-2	7.25e-06	psbK;	psbC;psbD;	GTAGTTTTTTCTTCGGGAAATTACCTGAGGC		CTTATCAATTTGTCCGGTAAACTACTTGGGG
31	F	32552	32582	32562	32592	-2	7.25e-06	_	_	CAAATGCCTGTAGTGTAGCGACGAAAATAAA		TAGTGTAGCGACGAAAATAAAAAAAAAAATA
