# Supplementary material for: Complete chloroplast genome sequence and phylogenetic analysis of Spathiphyllum 'Parrish'
Source: PLoS One. 2019 Oct 23;14(10):e0224038. doi: 10.1371/journal.pone.0224038 (PMC6808432; doi:10.1371/journal.pone.0224038)
Supplement: S4 Table — (XLS) [file pone.0224038.s006.xls]

S4 Table Long repeat in the chloroplast genome of S. kochii
Length	Type	Repeat_F_start	Repeat_F_end	Repeat_R_start	Repeat_R_end	Mismatch	E-value	Repeat_F_gene	Repeat_R_gene	Repeat_F_seq	_	Repeat_R_seq
17788	P	92088	109875	144209	161996	0	0.00E+00	COESC_p068-CDS1;COESC_p065;COESC_p063-CDS2;COESC_p067;COESC_p066-CDS1;COESC_p068-CDS2;COESC_p066-CDS2;COESC_p064;	COESC_p086-CDS1;COESC_p046-CDS2;COESC_p085;COESC_p046-CDS3;COESC_p082;COESC_p083-CDS1;COESC_p081-CDS1;COESC_p081-CDS2;COESC_p084;COESC_p083-CDS2;	TTGTATGTCCCATAAAAGGTCCCATTCTTCTACCCTTTCTCGGGAGTCGATGACTATTCATAGCTATTACCTTGACACCAAAGAAGAGTTCGACCCAATGCTTTATTTCTGTCCTAGTTGATCCTGATTCGACATTAGAAGTATATTGATTGTTCCCCAATAACCGAATACTTTTTTCTGTAAATACTGCATATTTGATTCCATCCATAAATCCATTTTCTTCCCTATGAGTTTCCAGTATCGATAAGAATTCTAGTTCTTACTGTTCATATGTTATGGTATGAATATACCATACCAATTCGTTATGTATGGATGATGAGATTCCATTGATACAGAGCCAATTCCAATAGACTTATTGAATTGAACGTTCCCATTGGCGTGCATCCAGCAGGAATTGAA…		AAACCTGTGCTCGAGAGATAGCTGTCCATACACTGATAAGGGATGTATGGATTCTCGAGAAGAGAGGAGCCATGGTGGTCCCCCCCGGACCGCCCGGATCCCACGAGTGAATAGAAAGTTGGATCTACATTGGATCTCACCTGAATCGCCCCATCTATCCTCCTGAGGATAAGTTTGGTTTCAAACTCCGATTCGAACAGGAGGAGTACGCCATGCTAATGTGCCTTGGATGATCCACATCTCCGGGTCAGGCGCTGATGAGCACATTGAACTATCCATGTGGCTGAGAGCCCTCACAGCCCAGGCACAACGACGCAATTATCAGGGGCGCGCTCTACCACTGAGCTAATAGCCCGTCGTGCGGGCCTCCCAGTGGGAGGCCTGCTATGCCAAAAGCGA…
5941	P	109877	115817	138267	144207	0	0.00E+00	COESC_p068-CDS2;	COESC_p081-CDS1;	GCTTGGTATAAATAACTCACTTCTTGGTCTTTGACCCCCTCAGTCACTACGAGCGCCTCCCGATCAGTGCAATGGGATGTGTCTATTTATCTATCTCTTGACTCGAAATGGGAGCAGGTTTGAAAAAGGATCTTAGAGTGTCTAGAGTTGGGCCAGGAGGGTCTCTTAACGTCTTCTTTTTTCTTCCCATCGGAGTTATTTCACAAAGACTTGCCATGGTAAGGGGGAAGGGTGGAACAAGCAAAGCACACTTGTAGAGCGCAGTACAGCGGAGAGCTGTATGCTGCGTTCGGGAAGGATGAATCGCTCCTGAAAAAGAATCTATTGATTCTCCCCCAATTGGTTGGATCGTAGGTGCGATGATTTACTTCACGGGCGAGGTCTCTGGTTCAAGTCCAG…		CTGTCTTTGTTTCTATTGCATTCTATCTCATCGTATCACATTCTGTTCTGCGATATTTGAGAATCACCGTCAATACCTGGCGTAGATCCGGGATAATCCCTTGTAAAAAGCCCCAGGTTACAATTAGCCAATTAAGAATTCTCAGATGATGTACTAGCAGTGCATCAAAGATGCAGTCATCAATTCTCCCGATCGGCCATAATTACCGCGAGCAAACAATAAACAATAATGAGGAACGCATTTTTGCTATGCTACTAATACTTGTACTTGTTCTGCTATTCTGGCCAAGCCTGGCTGAGGAAGAGTTACGGGGGGTAAAACATAAATATGCTGATTCGGGCCGGGCGTACTATATTTAATTTTATTTCCATTCGCGATAAAGAAAAAGTAAGGCCATTC…
1504	P	90583	92086	161998	163501	0	0.00E+00	COESC_p063-CDS2;COESC_p063-CDS1;COESC_p064;	COESC_p086-CDS1;COESC_p086-CDS2;	GATAACCCCAAGGGGTCGTGGGTCTTTTTCTACCAATTGGTGCTCTCCCTTCACCGCCCCCATGGGGATGGTCTACAGGGTTCATAACTACTCCTCTTACTACAGGACGCTTACCTAGCCAACACTTAGATCCGGCTCTACCCAAACTTTTTTGGTTCACCCCAACATTACCTACTTGTCCGACTGTTGCTAAGCAGTTTTTGGATATCAAACGGACCTCCCCAGAAGGTAATCTTAATGTGGCCGATTTACCCTCTTTTGCAATCAGTTTCGCTACAGCGCCTGCTGCTCTAGCTAATTGTCCACCCTTTCCAAGTGTGATTTCTATGTTATGTATGGCCGTGCCTAAGGGCATATCGGTTGAAGTAGATTCTTCTTTTTTATCAAAAAAACCCCTTC…		TCATAAGCGTCTATACCGTAAAATCGATTTTCGACGGAATGAAAAAGACATATATGGTAGAATCGTAACCATAGAATACGACCCTAATCGAAATGCATACATTTGTCTCATACACTATGGGGATGGTGAGAAGAGATATATTTTACATCCCAGAGGGGCTATAATTGGAGATACCATTGTTTCTGGTACAGAAGTTCCTATATCAATGGGAAATGCCCTACCTTTGAGTGCGGTTTGAACTATGGATTTACGTAATTGGAAGTAACCAATTAGGTTTACGACGAAACCTAGAAATCGATCACTGATCCAAATTGAGTACCTCTACGGGATAGACCTCAACAGAAAACTGTTGAGTAACGGCAGCAAGTGATTGAGTTCAGTAGTTCCTCATAGAAAATT…
277	F	72703	72979	116530	116806	0	1.28E-157	COESC_p041;	COESC_p069;	TAGTTATAAATGTTGCATAAAAATACAAGTGATCCTTAATTTAGTTCCAACATCTGATCATACATGTTTTACAATAAAGAAATAAAAAAGGAGGATTTTCAATGCGAGATATAAAAACATATCTCTCTGCGGCACCTGTGCTGACTACTCTATGGTTTGGGTCTTTAGCAGGTTTATTGATAGAAATTAATCGTTTATTCCCGGATGCCTTGTCATTCCCTTTTTTTTAATTCTAGTTATTGATATGGGAAGAAATAAAGAAAATTAGAGATACAAA		TTTATTTTTTATAATTCATCTTTTTTTACTTATTTTATATTTTTTAAAAATAAATAATTAATAGATTAAATAATTATGAAATCCTAATAAATAATAGAATAAGAATAATAAAATAATAGAATATAAAATAAAATAATAGAATATAATAAAATATCATAATATTAGATTTTGATTTTTTATTTAATTTAAGATCAAATATTCAAATTCTAAAAAATGAGAATATGAAATAAATAAATCAAAAATGAAATAAAAATTATTCTCATTTTTTTTTATAAAC
122	F	10277	10398	131451	131572	0	2.67E-64	_	_	TTATATTATGATATTTTTTATTATATTCTATTATTTTATTTTATATTCTATTATTTTATTATTCTTATTCTATTATTTTTATATATTTTTTGTCTTAAAATAAATAAATTTATATGTATTAA		ATCATAATGTAACACAACATATGTGTATATCTTTTGGCCTTCATATATCGAATGTCTCACTCACGTACTACACACTACATTATATCATATATTATATAAATATAAAATATATAATATATATA
111	F	6121	6231	10624	10734	0	1.12E-57	_	_	AATTAATTGAGTTGTCTGTAACCTTTTTTGTTTGTCTCATCTCAAATCTATTTGAATTTTATTACTTATTCTAATTCCTTATTTTGATACAATTGTTGAGACAGTTGAAAA		AAATTAAAATATAAAAAAAATCAAATTCAAAAGATCTAGCACTCCAAAAATAAATTGGAAAAGAAAATAAAGGTGGAGTTCCGGATTCTTGTAGAATTCTTTTTTATGTCC
112	C	604	715	605	716	-2	1.56E-53	COESC_p001;	COESC_p001;	ATTACTTACAGATTGGTAAAAAGCCAAAGTATGCTAAAATAAAAAAAAGGACAAATGTCCGAAATACTTATGTGGACAAAATTTCAGTGAATTAAACAAAAGGAGTAATACC		TTACTTACAGATTGGTAAAAAGCCAAAGTATGCTAAAATAAAAAAAAGGACAAATGTCCGAAATACTTATGTGGACAAAATTTCAGTGAATTAAACAAAAGGAGTAATACCA
103	R	604	706	604	706	0	7.33E-53	COESC_p001;	COESC_p001;	ATTACTTACAGATTGGTAAAAAGCCAAAGTATGCTAAAATAAAAAAAAGGACAAATGTCCGAAATACTTATGTGGACAAAATTTCAGTGAATTAAACAAAAGG		ATTACTTACAGATTGGTAAAAAGCCAAAGTATGCTAAAATAAAAAAAAGGACAAATGTCCGAAATACTTATGTGGACAAAATTTCAGTGAATTAAACAAAAGG
102	P	604	705	604	705	0	2.93E-52	COESC_p001;	COESC_p001;	ATTACTTACAGATTGGTAAAAAGCCAAAGTATGCTAAAATAAAAAAAAGGACAAATGTCCGAAATACTTATGTGGACAAAATTTCAGTGAATTAAACAAAAG		ATTACTTACAGATTGGTAAAAAGCCAAAGTATGCTAAAATAAAAAAAAGGACAAATGTCCGAAATACTTATGTGGACAAAATTTCAGTGAATTAAACAAAAG
102	P	605	706	605	706	0	2.93E-52	COESC_p001;	COESC_p001;	TTACTTACAGATTGGTAAAAAGCCAAAGTATGCTAAAATAAAAAAAAGGACAAATGTCCGAAATACTTATGTGGACAAAATTTCAGTGAATTAAACAAAAGG		TTACTTACAGATTGGTAAAAAGCCAAAGTATGCTAAAATAAAAAAAAGGACAAATGTCCGAAATACTTATGTGGACAAAATTTCAGTGAATTAAACAAAAGG
101	R	604	704	604	704	0	1.17E-51	COESC_p001;	COESC_p001;	ATTACTTACAGATTGGTAAAAAGCCAAAGTATGCTAAAATAAAAAAAAGGACAAATGTCCGAAATACTTATGTGGACAAAATTTCAGTGAATTAAACAAAA		ATTACTTACAGATTGGTAAAAAGCCAAAGTATGCTAAAATAAAAAAAAGGACAAATGTCCGAAATACTTATGTGGACAAAATTTCAGTGAATTAAACAAAA
101	F	604	704	606	706	0	1.17E-51	COESC_p001;	COESC_p001;	ATTACTTACAGATTGGTAAAAAGCCAAAGTATGCTAAAATAAAAAAAAGGACAAATGTCCGAAATACTTATGTGGACAAAATTTCAGTGAATTAAACAAAA		TACTTACAGATTGGTAAAAAGCCAAAGTATGCTAAAATAAAAAAAAGGACAAATGTCCGAAATACTTATGTGGACAAAATTTCAGTGAATTAAACAAAAGG
101	R	606	706	606	706	0	1.17E-51	COESC_p001;	COESC_p001;	TACTTACAGATTGGTAAAAAGCCAAAGTATGCTAAAATAAAAAAAAGGACAAATGTCCGAAATACTTATGTGGACAAAATTTCAGTGAATTAAACAAAAGG		TACTTACAGATTGGTAAAAAGCCAAAGTATGCTAAAATAAAAAAAAGGACAAATGTCCGAAATACTTATGTGGACAAAATTTCAGTGAATTAAACAAAAGG
100	P	604	703	604	703	0	4.69E-51	COESC_p001;	COESC_p001;	ATTACTTACAGATTGGTAAAAAGCCAAAGTATGCTAAAATAAAAAAAAGGACAAATGTCCGAAATACTTATGTGGACAAAATTTCAGTGAATTAAACAAA		ATTACTTACAGATTGGTAAAAAGCCAAAGTATGCTAAAATAAAAAAAAGGACAAATGTCCGAAATACTTATGTGGACAAAATTTCAGTGAATTAAACAAA
100	C	604	703	607	706	0	4.69E-51	COESC_p001;	COESC_p001;	ATTACTTACAGATTGGTAAAAAGCCAAAGTATGCTAAAATAAAAAAAAGGACAAATGTCCGAAATACTTATGTGGACAAAATTTCAGTGAATTAAACAAA		ACTTACAGATTGGTAAAAAGCCAAAGTATGCTAAAATAAAAAAAAGGACAAATGTCCGAAATACTTATGTGGACAAAATTTCAGTGAATTAAACAAAAGG
100	P	607	706	607	706	0	4.69E-51	COESC_p001;	COESC_p001;	ACTTACAGATTGGTAAAAAGCCAAAGTATGCTAAAATAAAAAAAAGGACAAATGTCCGAAATACTTATGTGGACAAAATTTCAGTGAATTAAACAAAAGG		ACTTACAGATTGGTAAAAAGCCAAAGTATGCTAAAATAAAAAAAAGGACAAATGTCCGAAATACTTATGTGGACAAAATTTCAGTGAATTAAACAAAAGG
99	R	604	702	604	702	0	1.88E-50	COESC_p001;	COESC_p001;	ATTACTTACAGATTGGTAAAAAGCCAAAGTATGCTAAAATAAAAAAAAGGACAAATGTCCGAAATACTTATGTGGACAAAATTTCAGTGAATTAAACAA		ATTACTTACAGATTGGTAAAAAGCCAAAGTATGCTAAAATAAAAAAAAGGACAAATGTCCGAAATACTTATGTGGACAAAATTTCAGTGAATTAAACAA
99	F	604	702	608	706	0	1.88E-50	COESC_p001;	COESC_p001;	ATTACTTACAGATTGGTAAAAAGCCAAAGTATGCTAAAATAAAAAAAAGGACAAATGTCCGAAATACTTATGTGGACAAAATTTCAGTGAATTAAACAA		CTTACAGATTGGTAAAAAGCCAAAGTATGCTAAAATAAAAAAAAGGACAAATGTCCGAAATACTTATGTGGACAAAATTTCAGTGAATTAAACAAAAGG
99	R	608	706	608	706	0	1.88E-50	COESC_p001;	COESC_p001;	CTTACAGATTGGTAAAAAGCCAAAGTATGCTAAAATAAAAAAAAGGACAAATGTCCGAAATACTTATGTGGACAAAATTTCAGTGAATTAAACAAAAGG		CTTACAGATTGGTAAAAAGCCAAAGTATGCTAAAATAAAAAAAAGGACAAATGTCCGAAATACTTATGTGGACAAAATTTCAGTGAATTAAACAAAAGG
98	P	604	701	604	701	0	7.50E-50	COESC_p001;	COESC_p001;	ATTACTTACAGATTGGTAAAAAGCCAAAGTATGCTAAAATAAAAAAAAGGACAAATGTCCGAAATACTTATGTGGACAAAATTTCAGTGAATTAAACA		ATTACTTACAGATTGGTAAAAAGCCAAAGTATGCTAAAATAAAAAAAAGGACAAATGTCCGAAATACTTATGTGGACAAAATTTCAGTGAATTAAACA
98	C	604	701	609	706	0	7.50E-50	COESC_p001;	COESC_p001;	ATTACTTACAGATTGGTAAAAAGCCAAAGTATGCTAAAATAAAAAAAAGGACAAATGTCCGAAATACTTATGTGGACAAAATTTCAGTGAATTAAACA		TTACAGATTGGTAAAAAGCCAAAGTATGCTAAAATAAAAAAAAGGACAAATGTCCGAAATACTTATGTGGACAAAATTTCAGTGAATTAAACAAAAGG
98	P	609	706	609	706	0	7.50E-50	COESC_p001;	COESC_p001;	TTACAGATTGGTAAAAAGCCAAAGTATGCTAAAATAAAAAAAAGGACAAATGTCCGAAATACTTATGTGGACAAAATTTCAGTGAATTAAACAAAAGG		TTACAGATTGGTAAAAAGCCAAAGTATGCTAAAATAAAAAAAAGGACAAATGTCCGAAATACTTATGTGGACAAAATTTCAGTGAATTAAACAAAAGG
97	R	604	700	604	700	0	3.00E-49	COESC_p001;	COESC_p001;	ATTACTTACAGATTGGTAAAAAGCCAAAGTATGCTAAAATAAAAAAAAGGACAAATGTCCGAAATACTTATGTGGACAAAATTTCAGTGAATTAAAC		ATTACTTACAGATTGGTAAAAAGCCAAAGTATGCTAAAATAAAAAAAAGGACAAATGTCCGAAATACTTATGTGGACAAAATTTCAGTGAATTAAAC
97	F	604	700	610	706	0	3.00E-49	COESC_p001;	COESC_p001;	ATTACTTACAGATTGGTAAAAAGCCAAAGTATGCTAAAATAAAAAAAAGGACAAATGTCCGAAATACTTATGTGGACAAAATTTCAGTGAATTAAAC		TACAGATTGGTAAAAAGCCAAAGTATGCTAAAATAAAAAAAAGGACAAATGTCCGAAATACTTATGTGGACAAAATTTCAGTGAATTAAACAAAAGG
97	R	610	706	610	706	0	3.00E-49	COESC_p001;	COESC_p001;	TACAGATTGGTAAAAAGCCAAAGTATGCTAAAATAAAAAAAAGGACAAATGTCCGAAATACTTATGTGGACAAAATTTCAGTGAATTAAACAAAAGG		TACAGATTGGTAAAAAGCCAAAGTATGCTAAAATAAAAAAAAGGACAAATGTCCGAAATACTTATGTGGACAAAATTTCAGTGAATTAAACAAAAGG
96	P	604	699	604	699	0	1.20E-48	COESC_p001;	COESC_p001;	ATTACTTACAGATTGGTAAAAAGCCAAAGTATGCTAAAATAAAAAAAAGGACAAATGTCCGAAATACTTATGTGGACAAAATTTCAGTGAATTAAA		ATTACTTACAGATTGGTAAAAAGCCAAAGTATGCTAAAATAAAAAAAAGGACAAATGTCCGAAATACTTATGTGGACAAAATTTCAGTGAATTAAA
96	C	604	699	611	706	0	1.20E-48	COESC_p001;	COESC_p001;	ATTACTTACAGATTGGTAAAAAGCCAAAGTATGCTAAAATAAAAAAAAGGACAAATGTCCGAAATACTTATGTGGACAAAATTTCAGTGAATTAAA		ACAGATTGGTAAAAAGCCAAAGTATGCTAAAATAAAAAAAAGGACAAATGTCCGAAATACTTATGTGGACAAAATTTCAGTGAATTAAACAAAAGG
96	P	611	706	611	706	0	1.20E-48	COESC_p001;	COESC_p001;	ACAGATTGGTAAAAAGCCAAAGTATGCTAAAATAAAAAAAAGGACAAATGTCCGAAATACTTATGTGGACAAAATTTCAGTGAATTAAACAAAAGG		ACAGATTGGTAAAAAGCCAAAGTATGCTAAAATAAAAAAAAGGACAAATGTCCGAAATACTTATGTGGACAAAATTTCAGTGAATTAAACAAAAGG
95	R	604	698	604	698	0	4.80E-48	COESC_p001;	COESC_p001;	ATTACTTACAGATTGGTAAAAAGCCAAAGTATGCTAAAATAAAAAAAAGGACAAATGTCCGAAATACTTATGTGGACAAAATTTCAGTGAATTAA		ATTACTTACAGATTGGTAAAAAGCCAAAGTATGCTAAAATAAAAAAAAGGACAAATGTCCGAAATACTTATGTGGACAAAATTTCAGTGAATTAA
95	F	604	698	612	706	0	4.80E-48	COESC_p001;	COESC_p001;	ATTACTTACAGATTGGTAAAAAGCCAAAGTATGCTAAAATAAAAAAAAGGACAAATGTCCGAAATACTTATGTGGACAAAATTTCAGTGAATTAA		CAGATTGGTAAAAAGCCAAAGTATGCTAAAATAAAAAAAAGGACAAATGTCCGAAATACTTATGTGGACAAAATTTCAGTGAATTAAACAAAAGG
95	R	612	706	612	706	0	4.80E-48	COESC_p001;	COESC_p001;	CAGATTGGTAAAAAGCCAAAGTATGCTAAAATAAAAAAAAGGACAAATGTCCGAAATACTTATGTGGACAAAATTTCAGTGAATTAAACAAAAGG		CAGATTGGTAAAAAGCCAAAGTATGCTAAAATAAAAAAAAGGACAAATGTCCGAAATACTTATGTGGACAAAATTTCAGTGAATTAAACAAAAGG
94	P	604	697	604	697	0	1.92E-47	COESC_p001;	COESC_p001;	ATTACTTACAGATTGGTAAAAAGCCAAAGTATGCTAAAATAAAAAAAAGGACAAATGTCCGAAATACTTATGTGGACAAAATTTCAGTGAATTA		ATTACTTACAGATTGGTAAAAAGCCAAAGTATGCTAAAATAAAAAAAAGGACAAATGTCCGAAATACTTATGTGGACAAAATTTCAGTGAATTA
94	C	604	697	613	706	0	1.92E-47	COESC_p001;	COESC_p001;	ATTACTTACAGATTGGTAAAAAGCCAAAGTATGCTAAAATAAAAAAAAGGACAAATGTCCGAAATACTTATGTGGACAAAATTTCAGTGAATTA		AGATTGGTAAAAAGCCAAAGTATGCTAAAATAAAAAAAAGGACAAATGTCCGAAATACTTATGTGGACAAAATTTCAGTGAATTAAACAAAAGG
94	P	613	706	613	706	0	1.92E-47	COESC_p001;	COESC_p001;	AGATTGGTAAAAAGCCAAAGTATGCTAAAATAAAAAAAAGGACAAATGTCCGAAATACTTATGTGGACAAAATTTCAGTGAATTAAACAAAAGG		AGATTGGTAAAAAGCCAAAGTATGCTAAAATAAAAAAAAGGACAAATGTCCGAAATACTTATGTGGACAAAATTTCAGTGAATTAAACAAAAGG
93	R	604	696	604	696	0	7.68E-47	COESC_p001;	COESC_p001;	ATTACTTACAGATTGGTAAAAAGCCAAAGTATGCTAAAATAAAAAAAAGGACAAATGTCCGAAATACTTATGTGGACAAAATTTCAGTGAATT		ATTACTTACAGATTGGTAAAAAGCCAAAGTATGCTAAAATAAAAAAAAGGACAAATGTCCGAAATACTTATGTGGACAAAATTTCAGTGAATT
93	F	604	696	614	706	0	7.68E-47	COESC_p001;	COESC_p001;	ATTACTTACAGATTGGTAAAAAGCCAAAGTATGCTAAAATAAAAAAAAGGACAAATGTCCGAAATACTTATGTGGACAAAATTTCAGTGAATT		GATTGGTAAAAAGCCAAAGTATGCTAAAATAAAAAAAAGGACAAATGTCCGAAATACTTATGTGGACAAAATTTCAGTGAATTAAACAAAAGG
93	R	614	706	614	706	0	7.68E-47	COESC_p001;	COESC_p001;	GATTGGTAAAAAGCCAAAGTATGCTAAAATAAAAAAAAGGACAAATGTCCGAAATACTTATGTGGACAAAATTTCAGTGAATTAAACAAAAGG		GATTGGTAAAAAGCCAAAGTATGCTAAAATAAAAAAAAGGACAAATGTCCGAAATACTTATGTGGACAAAATTTCAGTGAATTAAACAAAAGG
92	P	604	695	604	695	0	3.07E-46	COESC_p001;	COESC_p001;	ATTACTTACAGATTGGTAAAAAGCCAAAGTATGCTAAAATAAAAAAAAGGACAAATGTCCGAAATACTTATGTGGACAAAATTTCAGTGAAT		ATTACTTACAGATTGGTAAAAAGCCAAAGTATGCTAAAATAAAAAAAAGGACAAATGTCCGAAATACTTATGTGGACAAAATTTCAGTGAAT
92	C	604	695	615	706	0	3.07E-46	COESC_p001;	COESC_p001;	ATTACTTACAGATTGGTAAAAAGCCAAAGTATGCTAAAATAAAAAAAAGGACAAATGTCCGAAATACTTATGTGGACAAAATTTCAGTGAAT		ATTGGTAAAAAGCCAAAGTATGCTAAAATAAAAAAAAGGACAAATGTCCGAAATACTTATGTGGACAAAATTTCAGTGAATTAAACAAAAGG
92	P	615	706	615	706	0	3.07E-46	COESC_p001;	COESC_p001;	ATTGGTAAAAAGCCAAAGTATGCTAAAATAAAAAAAAGGACAAATGTCCGAAATACTTATGTGGACAAAATTTCAGTGAATTAAACAAAAGG		ATTGGTAAAAAGCCAAAGTATGCTAAAATAAAAAAAAGGACAAATGTCCGAAATACTTATGTGGACAAAATTTCAGTGAATTAAACAAAAGG
91	R	604	694	604	694	0	1.23E-45	COESC_p001;	COESC_p001;	ATTACTTACAGATTGGTAAAAAGCCAAAGTATGCTAAAATAAAAAAAAGGACAAATGTCCGAAATACTTATGTGGACAAAATTTCAGTGAA		ATTACTTACAGATTGGTAAAAAGCCAAAGTATGCTAAAATAAAAAAAAGGACAAATGTCCGAAATACTTATGTGGACAAAATTTCAGTGAA
91	F	604	694	616	706	0	1.23E-45	COESC_p001;	COESC_p001;	ATTACTTACAGATTGGTAAAAAGCCAAAGTATGCTAAAATAAAAAAAAGGACAAATGTCCGAAATACTTATGTGGACAAAATTTCAGTGAA		TTGGTAAAAAGCCAAAGTATGCTAAAATAAAAAAAAGGACAAATGTCCGAAATACTTATGTGGACAAAATTTCAGTGAATTAAACAAAAGG
91	R	616	706	616	706	0	1.23E-45	COESC_p001;	COESC_p001;	TTGGTAAAAAGCCAAAGTATGCTAAAATAAAAAAAAGGACAAATGTCCGAAATACTTATGTGGACAAAATTTCAGTGAATTAAACAAAAGG		TTGGTAAAAAGCCAAAGTATGCTAAAATAAAAAAAAGGACAAATGTCCGAAATACTTATGTGGACAAAATTTCAGTGAATTAAACAAAAGG
90	P	604	693	604	693	0	4.92E-45	COESC_p001;	COESC_p001;	ATTACTTACAGATTGGTAAAAAGCCAAAGTATGCTAAAATAAAAAAAAGGACAAATGTCCGAAATACTTATGTGGACAAAATTTCAGTGA		ATTACTTACAGATTGGTAAAAAGCCAAAGTATGCTAAAATAAAAAAAAGGACAAATGTCCGAAATACTTATGTGGACAAAATTTCAGTGA
90	C	604	693	617	706	0	4.92E-45	COESC_p001;	COESC_p001;	ATTACTTACAGATTGGTAAAAAGCCAAAGTATGCTAAAATAAAAAAAAGGACAAATGTCCGAAATACTTATGTGGACAAAATTTCAGTGA		TGGTAAAAAGCCAAAGTATGCTAAAATAAAAAAAAGGACAAATGTCCGAAATACTTATGTGGACAAAATTTCAGTGAATTAAACAAAAGG
90	P	617	706	617	706	0	4.92E-45	COESC_p001;	COESC_p001;	TGGTAAAAAGCCAAAGTATGCTAAAATAAAAAAAAGGACAAATGTCCGAAATACTTATGTGGACAAAATTTCAGTGAATTAAACAAAAGG		TGGTAAAAAGCCAAAGTATGCTAAAATAAAAAAAAGGACAAATGTCCGAAATACTTATGTGGACAAAATTTCAGTGAATTAAACAAAAGG
89	R	604	692	604	692	0	1.97E-44	COESC_p001;	COESC_p001;	ATTACTTACAGATTGGTAAAAAGCCAAAGTATGCTAAAATAAAAAAAAGGACAAATGTCCGAAATACTTATGTGGACAAAATTTCAGTG		ATTACTTACAGATTGGTAAAAAGCCAAAGTATGCTAAAATAAAAAAAAGGACAAATGTCCGAAATACTTATGTGGACAAAATTTCAGTG
89	F	604	692	618	706	0	1.97E-44	COESC_p001;	COESC_p001;	ATTACTTACAGATTGGTAAAAAGCCAAAGTATGCTAAAATAAAAAAAAGGACAAATGTCCGAAATACTTATGTGGACAAAATTTCAGTG		GGTAAAAAGCCAAAGTATGCTAAAATAAAAAAAAGGACAAATGTCCGAAATACTTATGTGGACAAAATTTCAGTGAATTAAACAAAAGG
89	R	618	706	618	706	0	1.97E-44	COESC_p001;	COESC_p001;	GGTAAAAAGCCAAAGTATGCTAAAATAAAAAAAAGGACAAATGTCCGAAATACTTATGTGGACAAAATTTCAGTGAATTAAACAAAAGG		GGTAAAAAGCCAAAGTATGCTAAAATAAAAAAAAGGACAAATGTCCGAAATACTTATGTGGACAAAATTTCAGTGAATTAAACAAAAGG
88	P	604	691	604	691	0	7.87E-44	COESC_p001;	COESC_p001;	ATTACTTACAGATTGGTAAAAAGCCAAAGTATGCTAAAATAAAAAAAAGGACAAATGTCCGAAATACTTATGTGGACAAAATTTCAGT		ATTACTTACAGATTGGTAAAAAGCCAAAGTATGCTAAAATAAAAAAAAGGACAAATGTCCGAAATACTTATGTGGACAAAATTTCAGT
