# Supplementary material for: Complete chloroplast genome sequence and phylogenetic analysis of Spathiphyllum 'Parrish'
Source: PLoS One. 2019 Oct 23;14(10):e0224038. doi: 10.1371/journal.pone.0224038 (PMC6808432; doi:10.1371/journal.pone.0224038)
Supplement: S6 Table — (XLS) [file pone.0224038.s008.xls]

S6 Table SNPs in S. 'Parrish' relative to that of S. cannifolium genome
	ref	S. 'Parrish'.site	S. 'Parrish'.base	ref_base<->sample_base	cdsPos,phase	proPos	ref_codon<->sample_codon	ref_aa<->sample_aa	mutate_type	ref_gene_ID	ref_gene_start	ref_gene_end	ref_gene_strand	ref_gene_product
S. cannifolium_10068	A	S. 'Parrish'_9194	C	A<->C	--	--	--	--	--	intergenic	--	--	--	--
S. cannifolium_10098	C	S. 'Parrish'_9223	A	C<->A	--	--	--	--	--	intergenic	--	--	--	--
S. cannifolium_10103	C	S. 'Parrish'_9227	T	C<->T	--	--	--	--	--	intergenic	--	--	--	--
S. cannifolium_10104	C	S. 'Parrish'_9228	T	C<->T	--	--	--	--	--	intergenic	--	--	--	--
S. cannifolium_10109	C	S. 'Parrish'_9234	A	C<->A	--	--	--	--	--	intergenic	--	--	--	--
S. cannifolium_10110	C	S. 'Parrish'_9235	A	C<->A	--	--	--	--	--	intergenic	--	--	--	--
S. cannifolium_10111	C	S. 'Parrish'_9236	T	C<->T	--	--	--	--	--	intergenic	--	--	--	--
S. cannifolium_10118	T	S. 'Parrish'_9246	A	T<->A	--	--	--	--	--	intergenic	--	--	--	--
S. cannifolium_1012	A	S. 'Parrish'_929	G	A<->G	534,2	178	GGT<->GGC	G<->G	syn	psbA	484	1545	-	--
S. cannifolium_10124	T	S. 'Parrish'_9252	A	T<->A	--	--	--	--	--	intergenic	--	--	--	--
S. cannifolium_10126	A	S. 'Parrish'_9254	T	A<->T	--	--	--	--	--	intergenic	--	--	--	--
S. cannifolium_10140	T	S. 'Parrish'_9271	A	T<->A	--	--	--	--	--	intergenic	--	--	--	--
S. cannifolium_10144	A	S. 'Parrish'_9276	T	A<->T	--	--	--	--	--	intergenic	--	--	--	--
S. cannifolium_1021	T	S. 'Parrish'_938	G	T<->G	525,2	175	GGA<->GGC	G<->G	syn	psbA	484	1545	-	--
S. cannifolium_10220	A	S. 'Parrish'_9360	T	A<->T	--	--	--	--	--	intergenic	--	--	--	--
S. cannifolium_10857	T	S. 'Parrish'_9448	A	T<->A	--	--	--	--	--	intergenic	--	--	--	--
S. cannifolium_10878	G	S. 'Parrish'_9469	T	G<->T	--	--	--	--	--	intergenic	--	--	--	--
S. cannifolium_11039	C	S. 'Parrish'_9624	A	C<->A	--	--	--	--	--	intergenic	--	--	--	--
S. cannifolium_11049	G	S. 'Parrish'_9634	T	G<->T	--	--	--	--	--	intergenic	--	--	--	--
S. cannifolium_11091	G	S. 'Parrish'_9676	A	G<->A	--	--	--	--	--	intergenic	--	--	--	--
S. cannifolium_11107	T	S. 'Parrish'_9692	G	T<->G	--	--	--	--	--	intergenic	--	--	--	--
S. cannifolium_11159	C	S. 'Parrish'_9744	T	C<->T	--	--	--	--	--	intergenic	--	--	--	--
S. cannifolium_11179	A	S. 'Parrish'_9764	C	A<->C	--	--	--	--	--	intergenic	--	--	--	--
S. cannifolium_11245	G	S. 'Parrish'_9830	A	G<->A	--	--	--	--	--	intergenic	--	--	--	--
S. cannifolium_11305	A	S. 'Parrish'_9885	G	A<->G	--	--	--	--	--	intergenic	--	--	--	--
S. cannifolium_11346	T	S. 'Parrish'_9932	G	T<->G	--	--	--	--	--	intergenic	--	--	--	--
S. cannifolium_11383	T	S. 'Parrish'_9969	A	T<->A	--	--	--	--	--	intergenic	--	--	--	--
S. cannifolium_11530	C	S. 'Parrish'_10116	A	C<->A	--	--	--	--	--	intergenic	--	--	--	--
S. cannifolium_11542	C	S. 'Parrish'_10128	A	C<->A	--	--	--	--	--	intergenic	--	--	--	--
S. cannifolium_11785	A	S. 'Parrish'_10370	G	A<->G	--	--	--	--	--	intergenic	--	--	--	--
S. cannifolium_12088	C	S. 'Parrish'_10678	T	C<->T	--	--	--	--	--	intergenic	--	--	--	--
S. cannifolium_12118	T	S. 'Parrish'_10708	G	T<->G	--	--	--	--	--	intergenic	--	--	--	--
S. cannifolium_12130	G	S. 'Parrish'_10720	A	G<->A	--	--	--	--	--	intergenic	--	--	--	--
S. cannifolium_12266	A	S. 'Parrish'_10856	C	A<->C	--	--	--	--	--	intergenic	--	--	--	--
S. cannifolium_12267	A	S. 'Parrish'_10857	C	A<->C	--	--	--	--	--	intergenic	--	--	--	--
S. cannifolium_12364	G	S. 'Parrish'_10954	T	G<->T	1516,0	506	CAA<->AAA	Q<->K	nonsyn	atpA	12356	13879	-	--
S. cannifolium_123663	T	S. 'Parrish'_129925	A	T<->A	--	--	--	--	--	intergenic	--	--	--	--
S. cannifolium_123672	A	S. 'Parrish'_129913	T	A<->T	--	--	--	--	--	intergenic	--	--	--	--
S. cannifolium_1237	A	S. 'Parrish'_1154	G	A<->G	309,2	103	GAT<->GAC	D<->D	syn	psbA	484	1545	-	--
S. cannifolium_123702	T	S. 'Parrish'_129881	A	T<->A	--	--	--	--	--	intergenic	--	--	--	--
S. cannifolium_123922	T	S. 'Parrish'_129637	A	T<->A	--	--	--	--	--	intergenic	--	--	--	--
S. cannifolium_123923	T	S. 'Parrish'_129636	A	T<->A	--	--	--	--	--	intergenic	--	--	--	--
S. cannifolium_123967	C	S. 'Parrish'_129569	T	C<->T	--	--	--	--	--	intergenic	--	--	--	--
S. cannifolium_123974	C	S. 'Parrish'_129562	T	C<->T	--	--	--	--	--	intergenic	--	--	--	--
S. cannifolium_124079	C	S. 'Parrish'_129457	T	C<->T	--	--	--	--	--	intergenic	--	--	--	--
S. cannifolium_124095	G	S. 'Parrish'_129441	A	G<->A	--	--	--	--	--	intergenic	--	--	--	--
S. cannifolium_124123	C	S. 'Parrish'_129413	T	C<->T	--	--	--	--	--	intergenic	--	--	--	--
S. cannifolium_12422	C	S. 'Parrish'_11012	T	C<->T	1458,2	486	GCG<->GCA	A<->A	syn	atpA	12356	13879	-	--
S. cannifolium_124238	G	S. 'Parrish'_129298	A	G<->A	57,2	19	CGG<->CGA	R<->R	syn	psaC	124182	124427	+	--
S. cannifolium_124250	G	S. 'Parrish'_129286	A	G<->A	69,2	23	ACG<->ACA	T<->T	syn	psaC	124182	124427	+	--
S. cannifolium_124662	T	S. 'Parrish'_128874	C	T<->C	108,2	36	ACT<->ACC	T<->T	syn	ndhD	124555	126057	+	--
S. cannifolium_12469	T	S. 'Parrish'_11059	G	T<->G	1411,0	471	AAG<->CAG	K<->Q	nonsyn	atpA	12356	13879	-	--
S. cannifolium_12470	G	S. 'Parrish'_11060	A	G<->A	1410,2	470	CCC<->CCT	P<->P	syn	atpA	12356	13879	-	--
S. cannifolium_124813	C	S. 'Parrish'_128723	A	C<->A	259,0	87	CTA<->ATA	L<->I	nonsyn	ndhD	124555	126057	+	--
S. cannifolium_125155	G	S. 'Parrish'_128381	A	G<->A	601,0	201	GCT<->ACT	A<->T	nonsyn	ndhD	124555	126057	+	--
S. cannifolium_125236	G	S. 'Parrish'_128300	A	G<->A	682,0	228	GTA<->ATA	V<->I	nonsyn	ndhD	124555	126057	+	--
S. cannifolium_125400	A	S. 'Parrish'_128136	G	A<->G	846,2	282	ATA<->ATG	I<->M	nonsyn	ndhD	124555	126057	+	--
S. cannifolium_125457	A	S. 'Parrish'_128079	T	A<->T	903,2	301	TTA<->TTT	L<->F	nonsyn	ndhD	124555	126057	+	--
S. cannifolium_125777	C	S. 'Parrish'_127759	A	C<->A	1223,1	408	CCA<->CAA	P<->Q	nonsyn	ndhD	124555	126057	+	--
S. cannifolium_126081	A	S. 'Parrish'_127456	G	A<->G	--	--	--	--	--	intergenic	--	--	--	--
S. cannifolium_126512	C	S. 'Parrish'_127027	T	C<->T	711,2	237	ATG<->ATA	M<->I	nonsyn	ccsA	126257	127222	-	--
S. cannifolium_12653	C	S. 'Parrish'_11243	A	C<->A	1227,2	409	AAG<->AAT	K<->N	nonsyn	atpA	12356	13879	-	--
S. cannifolium_126674	C	S. 'Parrish'_126865	T	C<->T	549,2	183	AGG<->AGA	R<->R	syn	ccsA	126257	127222	-	--
S. cannifolium_126845	A	S. 'Parrish'_126694	G	A<->G	378,2	126	TCT<->TCC	S<->S	syn	ccsA	126257	127222	-	--
S. cannifolium_126951	A	S. 'Parrish'_126587	T	A<->T	272,1	91	TTT<->TAT	F<->Y	nonsyn	ccsA	126257	127222	-	--
S. cannifolium_126952	A	S. 'Parrish'_126586	T	A<->T	271,0	91	TTT<->ATT	F<->I	nonsyn	ccsA	126257	127222	-	--
S. cannifolium_126953	A	S. 'Parrish'_126585	T	A<->T	270,2	90	TAT<->TAA	Y<->X	nonsense	ccsA	126257	127222	-	--
S. cannifolium_127175	C	S. 'Parrish'_126364	T	C<->T	48,2	16	TCG<->TCA	S<->S	syn	ccsA	126257	127222	-	--
S. cannifolium_127428	A	S. 'Parrish'_126111	G	A<->G	--	--	--	--	--	intergenic	--	--	--	--
S. cannifolium_127506	A	S. 'Parrish'_126021	T	A<->T	--	--	--	--	--	intergenic	--	--	--	--
S. cannifolium_127509	T	S. 'Parrish'_126017	A	T<->A	--	--	--	--	--	intergenic	--	--	--	--
S. cannifolium_127522	C	S. 'Parrish'_126003	A	C<->A	--	--	--	--	--	intergenic	--	--	--	--
S. cannifolium_127572	A	S. 'Parrish'_125953	C	A<->C	--	--	--	--	--	intergenic	--	--	--	--
S. cannifolium_127573	A	S. 'Parrish'_125952	C	A<->C	--	--	--	--	--	intergenic	--	--	--	--
S. cannifolium_127599	T	S. 'Parrish'_125925	G	T<->G	--	--	--	--	--	intergenic	--	--	--	--
S. cannifolium_127601	T	S. 'Parrish'_125923	G	T<->G	--	--	--	--	--	intergenic	--	--	--	--
S. cannifolium_127625	T	S. 'Parrish'_125901	A	T<->A	--	--	--	--	--	intergenic	--	--	--	--
S. cannifolium_127633	A	S. 'Parrish'_125893	T	A<->T	--	--	--	--	--	intergenic	--	--	--	--
S. cannifolium_127634	T	S. 'Parrish'_125892	A	T<->A	--	--	--	--	--	intergenic	--	--	--	--
S. cannifolium_127640	T	S. 'Parrish'_125887	A	T<->A	--	--	--	--	--	intergenic	--	--	--	--
S. cannifolium_127763	T	S. 'Parrish'_125670	G	T<->G	--	--	--	--	--	intergenic	--	--	--	--
S. cannifolium_127774	T	S. 'Parrish'_125659	G	T<->G	--	--	--	--	--	intergenic	--	--	--	--
S. cannifolium_127868	A	S. 'Parrish'_125565	G	A<->G	--	--	--	--	--	intergenic	--	--	--	--
S. cannifolium_127902	C	S. 'Parrish'_125531	T	C<->T	--	--	--	--	--	intergenic	--	--	--	--
S. cannifolium_127920	T	S. 'Parrish'_125513	G	T<->G	--	--	--	--	--	intergenic	--	--	--	--
S. cannifolium_127938	T	S. 'Parrish'_125495	A	T<->A	--	--	--	--	--	intergenic	--	--	--	--
S. cannifolium_127950	A	S. 'Parrish'_125483	C	A<->C	--	--	--	--	--	intergenic	--	--	--	--
S. cannifolium_127974	T	S. 'Parrish'_125459	G	T<->G	--	--	--	--	--	intergenic	--	--	--	--
S. cannifolium_128020	A	S. 'Parrish'_125413	G	A<->G	--	--	--	--	--	intergenic	--	--	--	--
S. cannifolium_128219	C	S. 'Parrish'_125203	A	C<->A	--	--	--	--	--	intergenic	--	--	--	--
S. cannifolium_128236	G	S. 'Parrish'_125186	A	G<->A	--	--	--	--	--	intergenic	--	--	--	--
S. cannifolium_128295	A	S. 'Parrish'_125121	G	A<->G	166,0	56	TTG<->CTG	L<->L	syn	rpl32	128287	128460	-	--
S. cannifolium_128317	T	S. 'Parrish'_125099	C	T<->C	144,2	48	GTA<->GTG	V<->V	syn	rpl32	128287	128460	-	--
S. cannifolium_128481	A	S. 'Parrish'_124937	C	A<->C	--	--	--	--	--	intergenic	--	--	--	--
S. cannifolium_128583	A	S. 'Parrish'_124835	C	A<->C	--	--	--	--	--	intergenic	--	--	--	--
S. cannifolium_128696	A	S. 'Parrish'_124728	T	A<->T	--	--	--	--	--	intergenic	--	--	--	--
S. cannifolium_128709	T	S. 'Parrish'_124715	C	T<->C	--	--	--	--	--	intergenic	--	--	--	--
S. cannifolium_128731	T	S. 'Parrish'_124693	G	T<->G	--	--	--	--	--	intergenic	--	--	--	--
S. cannifolium_128854	A	S. 'Parrish'_124570	T	A<->T	--	--	--	--	--	intergenic	--	--	--	--
S. cannifolium_128859	A	S. 'Parrish'_124565	T	A<->T	--	--	--	--	--	intergenic	--	--	--	--
S. cannifolium_128861	A	S. 'Parrish'_124563	C	A<->C	--	--	--	--	--	intergenic	--	--	--	--
S. cannifolium_128908	G	S. 'Parrish'_124513	A	G<->A	--	--	--	--	--	intergenic	--	--	--	--
S. cannifolium_128974	T	S. 'Parrish'_124447	C	T<->C	--	--	--	--	--	intergenic	--	--	--	--
S. cannifolium_128993	G	S. 'Parrish'_124428	C	G<->C	--	--	--	--	--	intergenic	--	--	--	--
S. cannifolium_129071	T	S. 'Parrish'_124350	C	T<->C	--	--	--	--	--	intergenic	--	--	--	--
S. cannifolium_129091	A	S. 'Parrish'_124330	G	A<->G	--	--	--	--	--	intergenic	--	--	--	--
S. cannifolium_129104	C	S. 'Parrish'_124317	T	C<->T	--	--	--	--	--	intergenic	--	--	--	--
S. cannifolium_129304	A	S. 'Parrish'_124065	C	A<->C	--	--	--	--	--	intergenic	--	--	--	--
S. cannifolium_129326	G	S. 'Parrish'_124042	T	G<->T	--	--	--	--	--	intergenic	--	--	--	--
S. cannifolium_129341	A	S. 'Parrish'_124027	T	A<->T	--	--	--	--	--	intergenic	--	--	--	--
S. cannifolium_129357	G	S. 'Parrish'_124011	T	G<->T	--	--	--	--	--	intergenic	--	--	--	--
S. cannifolium_129596	C	S. 'Parrish'_123773	T	C<->T	--	--	--	--	--	intergenic	--	--	--	--
S. cannifolium_129597	A	S. 'Parrish'_123772	T	A<->T	--	--	--	--	--	intergenic	--	--	--	--
S. cannifolium_129598	A	S. 'Parrish'_123771	T	A<->T	--	--	--	--	--	intergenic	--	--	--	--
S. cannifolium_12963	C	S. 'Parrish'_11553	T	C<->T	917,1	306	AGT<->AAT	S<->N	nonsyn	atpA	12356	13879	-	--
S. cannifolium_129659	C	S. 'Parrish'_123710	T	C<->T	48,2	16	CTC<->CTT	L<->L	syn	ndhF	129612	131846	+	--
S. cannifolium_129872	C	S. 'Parrish'_123497	T	C<->T	261,2	87	TAC<->TAT	Y<->Y	syn	ndhF	129612	131846	+	--
S. cannifolium_130085	C	S. 'Parrish'_123284	G	C<->G	474,2	158	TCC<->TCG	S<->S	syn	ndhF	129612	131846	+	--
S. cannifolium_130261	A	S. 'Parrish'_123108	G	A<->G	650,1	217	GAT<->GGT	D<->G	nonsyn	ndhF	129612	131846	+	--
S. cannifolium_130529	T	S. 'Parrish'_122840	A	T<->A	918,2	306	GCT<->GCA	A<->A	syn	ndhF	129612	131846	+	--
S. cannifolium_130539	A	S. 'Parrish'_122830	C	A<->C	928,0	310	ATT<->CTT	I<->L	nonsyn	ndhF	129612	131846	+	--
S. cannifolium_130691	C	S. 'Parrish'_122678	T	C<->T	1080,2	360	TCC<->TCT	S<->S	syn	ndhF	129612	131846	+	--
S. cannifolium_130697	T	S. 'Parrish'_122672	C	T<->C	1086,2	362	TCT<->TCC	S<->S	syn	ndhF	129612	131846	+	--
S. cannifolium_130748	G	S. 'Parrish'_122621	A	G<->A	1137,2	379	CAG<->CAA	Q<->Q	syn	ndhF	129612	131846	+	--
S. cannifolium_130889	G	S. 'Parrish'_122480	A	G<->A	1278,2	426	TTG<->TTA	L<->L	syn	ndhF	129612	131846	+	--
S. cannifolium_131507	T	S. 'Parrish'_121862	G	T<->G	1896,2	632	TTT<->TTG	F<->L	nonsyn	ndhF	129612	131846	+	--
S. cannifolium_131571	G	S. 'Parrish'_121792	A	G<->A	1960,0	654	GTT<->ATT	V<->I	nonsyn	ndhF	129612	131846	+	--
S. cannifolium_131627	C	S. 'Parrish'_121736	T	C<->T	2016,2	672	GTC<->GTT	V<->V	syn	ndhF	129612	131846	+	--
S. cannifolium_131644	G	S. 'Parrish'_121719	A	G<->A	2033,1	678	AGA<->AAA	R<->K	nonsyn	ndhF	129612	131846	+	--
S. cannifolium_131762	A	S. 'Parrish'_121601	G	A<->G	2151,2	717	GGA<->GGG	G<->G	syn	ndhF	129612	131846	+	--
S. cannifolium_131763	C	S. 'Parrish'_121600	A	C<->A	2152,0	718	CGA<->AGA	R<->R	syn	ndhF	129612	131846	+	--
S. cannifolium_131807	C	S. 'Parrish'_121556	T	C<->T	2196,2	732	ATC<->ATT	I<->I	syn	ndhF	129612	131846	+	--
S. cannifolium_131850	T	S. 'Parrish'_121508	G	T<->G	--	--	--	--	--	intergenic	--	--	--	--
S. cannifolium_131874	T	S. 'Parrish'_121484	G	T<->G	--	--	--	--	--	intergenic	--	--	--	--
S. cannifolium_131887	T	S. 'Parrish'_121471	C	T<->C	--	--	--	--	--	intergenic	--	--	--	--
S. cannifolium_131895	A	S. 'Parrish'_121463	C	A<->C	--	--	--	--	--	intergenic	--	--	--	--
S. cannifolium_131918	T	S. 'Parrish'_121440	G	T<->G	--	--	--	--	--	intergenic	--	--	--	--
S. cannifolium_131921	T	S. 'Parrish'_121437	C	T<->C	--	--	--	--	--	intergenic	--	--	--	--
S. cannifolium_131949	G	S. 'Parrish'_121409	A	G<->A	--	--	--	--	--	intergenic	--	--	--	--
S. cannifolium_132453	T	S. 'Parrish'_129962	G	T<->G	--	--	--	--	--	intergenic	--	--	--	--
S. cannifolium_132481	A	S. 'Parrish'_129993	T	A<->T	--	--	--	--	--	intergenic	--	--	--	--
S. cannifolium_132543	T	S. 'Parrish'_130055	C	T<->C	--	--	--	--	--	intergenic	--	--	--	--
S. cannifolium_132566	T	S. 'Parrish'_130078	G	T<->G	288,2	96	TCA<->TCC	S<->S	syn	ndhE	132548	132853	-	--
S. cannifolium_132622	A	S. 'Parrish'_130134	G	A<->G	232,0	78	TTA<->CTA	L<->L	syn	ndhE	132548	132853	-	--
S. cannifolium_132914	T	S. 'Parrish'_130426	C	T<->C	--	--	--	--	--	intergenic	--	--	--	--
S. cannifolium_132922	G	S. 'Parrish'_130434	C	G<->C	--	--	--	--	--	intergenic	--	--	--	--
S. cannifolium_132923	A	S. 'Parrish'_130435	C	A<->C	--	--	--	--	--	intergenic	--	--	--	--
S. cannifolium_132958	C	S. 'Parrish'_130470	T	C<->T	--	--	--	--	--	intergenic	--	--	--	--
S. cannifolium_133055	A	S. 'Parrish'_130567	C	A<->C	--	--	--	--	--	intergenic	--	--	--	--
S. cannifolium_133056	A	S. 'Parrish'_130568	C	A<->C	--	--	--	--	--	intergenic	--	--	--	--
S. cannifolium_133094	A	S. 'Parrish'_130606	G	A<->G	--	--	--	--	--	intergenic	--	--	--	--
S. cannifolium_133136	A	S. 'Parrish'_130645	T	A<->T	--	--	--	--	--	intergenic	--	--	--	--
S. cannifolium_133519	T	S. 'Parrish'_131032	G	T<->G	223,0	75	ATA<->CTA	I<->L	nonsyn	ndhG	133211	133741	-	--
S. cannifolium_133559	T	S. 'Parrish'_131072	C	T<->C	183,2	61	GCA<->GCG	A<->A	syn	ndhG	133211	133741	-	--
S. cannifolium_133841	T	S. 'Parrish'_131354	C	T<->C	--	--	--	--	--	intergenic	--	--	--	--
S. cannifolium_133876	G	S. 'Parrish'_131389	A	G<->A	--	--	--	--	--	intergenic	--	--	--	--
S. cannifolium_133970	T	S. 'Parrish'_131477	A	T<->A	--	--	--	--	--	intergenic	--	--	--	--
S. cannifolium_133971	A	S. 'Parrish'_131478	T	A<->T	--	--	--	--	--	intergenic	--	--	--	--
S. cannifolium_133979	C	S. 'Parrish'_131487	T	C<->T	--	--	--	--	--	intergenic	--	--	--	--
S. cannifolium_133985	T	S. 'Parrish'_131493	G	T<->G	--	--	--	--	--	intergenic	--	--	--	--
S. cannifolium_133986	T	S. 'Parrish'_131494	A	T<->A	--	--	--	--	--	intergenic	--	--	--	--
S. cannifolium_133997	T	S. 'Parrish'_131504	G	T<->G	--	--	--	--	--	intergenic	--	--	--	--
S. cannifolium_133998	T	S. 'Parrish'_131505	G	T<->G	--	--	--	--	--	intergenic	--	--	--	--
S. cannifolium_134002	A	S. 'Parrish'_131509	T	A<->T	--	--	--	--	--	intergenic	--	--	--	--
S. cannifolium_134003	A	S. 'Parrish'_131510	T	A<->T	--	--	--	--	--	intergenic	--	--	--	--
S. cannifolium_134047	A	S. 'Parrish'_131548	G	A<->G	--	--	--	--	--	intergenic	--	--	--	--
S. cannifolium_134048	T	S. 'Parrish'_131549	G	T<->G	--	--	--	--	--	intergenic	--	--	--	--
S. cannifolium_134087	T	S. 'Parrish'_131581	A	T<->A	--	--	--	--	--	intergenic	--	--	--	--
S. cannifolium_134090	T	S. 'Parrish'_131584	A	T<->A	--	--	--	--	--	intergenic	--	--	--	--
S. cannifolium_134092	T	S. 'Parrish'_131586	A	T<->A	--	--	--	--	--	intergenic	--	--	--	--
S. cannifolium_134098	T	S. 'Parrish'_131591	A	T<->A	--	--	--	--	--	intergenic	--	--	--	--
S. cannifolium_134099	T	S. 'Parrish'_131592	G	T<->G	--	--	--	--	--	intergenic	--	--	--	--
S. cannifolium_134102	A	S. 'Parrish'_131595	T	A<->T	--	--	--	--	--	intergenic	--	--	--	--
S. cannifolium_134103	T	S. 'Parrish'_131596	A	T<->A	--	--	--	--	--	intergenic	--	--	--	--
S. cannifolium_134112	T	S. 'Parrish'_131605	A	T<->A	--	--	--	--	--	intergenic	--	--	--	--
S. cannifolium_134114	T	S. 'Parrish'_131607	A	T<->A	--	--	--	--	--	intergenic	--	--	--	--
S. cannifolium_134116	T	S. 'Parrish'_131609	G	T<->G	--	--	--	--	--	intergenic	--	--	--	--
S. cannifolium_134120	A	S. 'Parrish'_131614	T	A<->T	--	--	--	--	--	intergenic	--	--	--	--
S. cannifolium_134147	A	S. 'Parrish'_131642	T	A<->T	--	--	--	--	--	intergenic	--	--	--	--
S. cannifolium_134148	A	S. 'Parrish'_131643	C	A<->C	--	--	--	--	--	intergenic	--	--	--	--
S. cannifolium_134149	G	S. 'Parrish'_131644	T	G<->T	--	--	--	--	--	intergenic	--	--	--	--
S. cannifolium_134151	T	S. 'Parrish'_131646	A	T<->A	--	--	--	--	--	intergenic	--	--	--	--
S. cannifolium_134163	A	S. 'Parrish'_131661	T	A<->T	--	--	--	--	--	intergenic	--	--	--	--
S. cannifolium_134172	T	S. 'Parrish'_131671	A	T<->A	--	--	--	--	--	intergenic	--	--	--	--
S. cannifolium_134174	T	S. 'Parrish'_131673	A	T<->A	--	--	--	--	--	intergenic	--	--	--	--
S. cannifolium_13418	A	S. 'Parrish'_12008	G	A<->G	462,2	154	ATT<->ATC	I<->I	syn	atpA	12356	13879	-	--
S. cannifolium_134187	T	S. 'Parrish'_131685	A	T<->A	--	--	--	--	--	intergenic	--	--	--	--
S. cannifolium_134189	T	S. 'Parrish'_131687	A	T<->A	--	--	--	--	--	intergenic	--	--	--	--
S. cannifolium_134413	A	S. 'Parrish'_131748	C	A<->C	--	--	--	--	--	intergenic	--	--	--	--
S. cannifolium_134422	C	S. 'Parrish'_131756	A	C<->A	--	--	--	--	--	intergenic	--	--	--	--
S. cannifolium_134425	T	S. 'Parrish'_131759	A	T<->A	--	--	--	--	--	intergenic	--	--	--	--
S. cannifolium_134443	T	S. 'Parrish'_131777	A	T<->A	--	--	--	--	--	intergenic	--	--	--	--
S. cannifolium_134444	T	S. 'Parrish'_131778	A	T<->A	--	--	--	--	--	intergenic	--	--	--	--
S. cannifolium_134448	T	S. 'Parrish'_131782	A	T<->A	--	--	--	--	--	intergenic	--	--	--	--
S. cannifolium_134458	T	S. 'Parrish'_131790	A	T<->A	--	--	--	--	--	intergenic	--	--	--	--
S. cannifolium_134464	A	S. 'Parrish'_131796	T	A<->T	--	--	--	--	--	intergenic	--	--	--	--
S. cannifolium_134468	A	S. 'Parrish'_131800	T	A<->T	--	--	--	--	--	intergenic	--	--	--	--
S. cannifolium_134476	T	S. 'Parrish'_131809	A	T<->A	--	--	--	--	--	intergenic	--	--	--	--
S. cannifolium_134477	A	S. 'Parrish'_131810	T	A<->T	--	--	--	--	--	intergenic	--	--	--	--
S. cannifolium_134495	T	S. 'Parrish'_131829	A	T<->A	--	--	--	--	--	intergenic	--	--	--	--
S. cannifolium_134496	C	S. 'Parrish'_131830	T	C<->T	--	--	--	--	--	intergenic	--	--	--	--
S. cannifolium_134507	G	S. 'Parrish'_131841	T	G<->T	--	--	--	--	--	intergenic	--	--	--	--
S. cannifolium_134525	A	S. 'Parrish'_131863	C	A<->C	--	--	--	--	--	intergenic	--	--	--	--
S. cannifolium_134586	T	S. 'Parrish'_131924	C	T<->C	508,0	170	AAA<->GAA	K<->E	nonsyn	ndhI	134554	135093	-	--
S. cannifolium_135153	C	S. 'Parrish'_132485	T	C<->T	--	--	--	--	--	intergenic	--	--	--	--
S. cannifolium_135168	T	S. 'Parrish'_132500	C	T<->C	--	--	--	--	--	intergenic	--	--	--	--
S. cannifolium_13520	C	S. 'Parrish'_12110	T	C<->T	360,2	120	GGG<->GGA	G<->G	syn	atpA	12356	13879	-	--
S. cannifolium_135434	A	S. 'Parrish'_132766	C	A<->C	--	--	--	--	--	intergenic	--	--	--	--
S. cannifolium_135982	T	S. 'Parrish'_133316	G	T<->G	--	--	--	--	--	intergenic	--	--	--	--
S. cannifolium_136009	T	S. 'Parrish'_133343	A	T<->A	--	--	--	--	--	intergenic	--	--	--	--
S. cannifolium_136065	T	S. 'Parrish'_133394	A	T<->A	--	--	--	--	--	intergenic	--	--	--	--
S. cannifolium_136081	T	S. 'Parrish'_133410	C	T<->C	--	--	--	--	--	intergenic	--	--	--	--
S. cannifolium_136089	G	S. 'Parrish'_133418	A	G<->A	--	--	--	--	--	intergenic	--	--	--	--
S. cannifolium_136194	T	S. 'Parrish'_133524	C	T<->C	--	--	--	--	--	intergenic	--	--	--	--
S. cannifolium_136308	G	S. 'Parrish'_133637	A	G<->A	--	--	--	--	--	intergenic	--	--	--	--
S. cannifolium_136452	T	S. 'Parrish'_133781	G	T<->G	--	--	--	--	--	intergenic	--	--	--	--
S. cannifolium_136524	G	S. 'Parrish'_133853	T	G<->T	--	--	--	--	--	intergenic	--	--	--	--
S. cannifolium_136549	G	S. 'Parrish'_133878	A	G<->A	--	--	--	--	--	intergenic	--	--	--	--
S. cannifolium_136962	T	S. 'Parrish'_134291	C	T<->C	456,2	152	TCA<->TCG	S<->S	syn	ndhA	136865	137417	-	--
S. cannifolium_137121	C	S. 'Parrish'_134450	A	C<->A	297,2	99	GGG<->GGT	G<->G	syn	ndhA	136865	137417	-	--
S. cannifolium_137374	G	S. 'Parrish'_134703	T	G<->T	44,1	15	TCT<->TAT	S<->Y	nonsyn	ndhA	136865	137417	-	--
S. cannifolium_137533	C	S. 'Parrish'_134862	G	C<->G	1068,2	356	CCG<->CCC	P<->P	syn	ndhH	137419	138600	-	--
S. cannifolium_137653	T	S. 'Parrish'_134982	C	T<->C	948,2	316	TCA<->TCG	S<->S	syn	ndhH	137419	138600	-	--
S. cannifolium_137698	A	S. 'Parrish'_135027	G	A<->G	903,2	301	TCT<->TCC	S<->S	syn	ndhH	137419	138600	-	--
S. cannifolium_137731	T	S. 'Parrish'_135060	C	T<->C	870,2	290	TTA<->TTG	L<->L	syn	ndhH	137419	138600	-	--
S. cannifolium_137788	A	S. 'Parrish'_135117	G	A<->G	813,2	271	TCT<->TCC	S<->S	syn	ndhH	137419	138600	-	--
S. cannifolium_137968	T	S. 'Parrish'_135297	C	T<->C	633,2	211	GGA<->GGG	G<->G	syn	ndhH	137419	138600	-	--
S. cannifolium_138609	C	S. 'Parrish'_135938	T	C<->T	--	--	--	--	--	intergenic	--	--	--	--
S. cannifolium_138836	T	S. 'Parrish'_136170	C	T<->C	155,1	52	CAG<->CGG	Q<->R	nonsyn	rps15	138712	138990	-	--
S. cannifolium_138883	T	S. 'Parrish'_136217	C	T<->C	108,2	36	CGA<->CGG	R<->R	syn	rps15	138712	138990	-	--
S. cannifolium_138978	A	S. 'Parrish'_136312	C	A<->C	13,0	5	TCA<->GCA	S<->A	nonsyn	rps15	138712	138990	-	--
S. cannifolium_139101	T	S. 'Parrish'_136460	A	T<->A	--	--	--	--	--	intergenic	--	--	--	--
S. cannifolium_139102	A	S. 'Parrish'_136461	G	A<->G	--	--	--	--	--	intergenic	--	--	--	--
S. cannifolium_139103	T	S. 'Parrish'_136462	A	T<->A	--	--	--	--	--	intergenic	--	--	--	--
S. cannifolium_139113	T	S. 'Parrish'_136472	A	T<->A	--	--	--	--	--	intergenic	--	--	--	--
S. cannifolium_139119	A	S. 'Parrish'_136478	G	A<->G	--	--	--	--	--	intergenic	--	--	--	--
S. cannifolium_139130	T	S. 'Parrish'_136486	G	T<->G	--	--	--	--	--	intergenic	--	--	--	--
S. cannifolium_139132	T	S. 'Parrish'_136488	A	T<->A	--	--	--	--	--	intergenic	--	--	--	--
S. cannifolium_139133	T	S. 'Parrish'_136489	G	T<->G	--	--	--	--	--	intergenic	--	--	--	--
S. cannifolium_139146	T	S. 'Parrish'_136497	G	T<->G	--	--	--	--	--	intergenic	--	--	--	--
S. cannifolium_139182	A	S. 'Parrish'_136533	C	A<->C	--	--	--	--	--	intergenic	--	--	--	--
S. cannifolium_139222	G	S. 'Parrish'_136574	A	G<->A	--	--	--	--	--	intergenic	--	--	--	--
S. cannifolium_139382	A	S. 'Parrish'_136734	G	A<->G	--	--	--	--	--	intergenic	--	--	--	--
S. cannifolium_139482	A	S. 'Parrish'_136834	C	A<->C	--	--	--	--	--	intergenic	--	--	--	--
S. cannifolium_139484	A	S. 'Parrish'_136836	C	A<->C	--	--	--	--	--	intergenic	--	--	--	--
S. cannifolium_139488	C	S. 'Parrish'_136840	G	C<->G	--	--	--	--	--	intergenic	--	--	--	--
S. cannifolium_139490	A	S. 'Parrish'_136842	T	A<->T	--	--	--	--	--	intergenic	--	--	--	--
S. cannifolium_139506	T	S. 'Parrish'_136853	C	T<->C	--	--	--	--	--	intergenic	--	--	--	--
S. cannifolium_139527	T	S. 'Parrish'_136872	A	T<->A	--	--	--	--	--	intergenic	--	--	--	--
S. cannifolium_139530	A	S. 'Parrish'_136875	T	A<->T	--	--	--	--	--	intergenic	--	--	--	--
S. cannifolium_139536	C	S. 'Parrish'_136881	A	C<->A	--	--	--	--	--	intergenic	--	--	--	--
S. cannifolium_139541	T	S. 'Parrish'_136886	C	T<->C	--	--	--	--	--	intergenic	--	--	--	--
S. cannifolium_139542	G	S. 'Parrish'_136887	T	G<->T	--	--	--	--	--	intergenic	--	--	--	--
S. cannifolium_139773	C	S. 'Parrish'_121059	A	C<->A	--	--	--	--	--	intergenic	--	--	--	--
S. cannifolium_139804	C	S. 'Parrish'_121028	T	C<->T	--	--	--	--	--	intergenic	--	--	--	--
S. cannifolium_139833	T	S. 'Parrish'_120999	C	T<->C	--	--	--	--	--	intergenic	--	--	--	--
S. cannifolium_139953	T	S. 'Parrish'_120897	A	T<->A	--	--	--	--	--	intergenic	--	--	--	--
S. cannifolium_139966	A	S. 'Parrish'_120884	C	A<->C	--	--	--	--	--	intergenic	--	--	--	--
S. cannifolium_14600	A	S. 'Parrish'_13191	C	A<->C	--	--	--	--	--	intergenic	--	--	--	--
S. cannifolium_14601	A	S. 'Parrish'_13192	C	A<->C	--	--	--	--	--	intergenic	--	--	--	--
S. cannifolium_14620	C	S. 'Parrish'_13211	T	C<->T	--	--	--	--	--	intergenic	--	--	--	--
S. cannifolium_14653	G	S. 'Parrish'_13244	T	G<->T	--	--	--	--	--	intergenic	--	--	--	--
S. cannifolium_14665	T	S. 'Parrish'_13255	C	T<->C	--	--	--	--	--	intergenic	--	--	--	--
S. cannifolium_14688	A	S. 'Parrish'_13281	C	A<->C	--	--	--	--	--	intergenic	--	--	--	--
S. cannifolium_14695	A	S. 'Parrish'_13288	G	A<->G	--	--	--	--	--	intergenic	--	--	--	--
S. cannifolium_14807	T	S. 'Parrish'_13384	C	T<->C	--	--	--	--	--	intergenic	--	--	--	--
S. cannifolium_15066	G	S. 'Parrish'_13643	T	G<->T	--	--	--	--	--	intergenic	--	--	--	--
S. cannifolium_15174	G	S. 'Parrish'_13755	T	G<->T	--	--	--	--	--	intergenic	--	--	--	--
S. cannifolium_15237	A	S. 'Parrish'_13818	G	A<->G	105,2	35	AGT<->AGC	S<->S	syn	atpF	15197	15341	-	--
S. cannifolium_15663	A	S. 'Parrish'_14245	T	A<->T	--	--	--	--	--	intergenic	--	--	--	--
S. cannifolium_15680	A	S. 'Parrish'_14262	G	A<->G	--	--	--	--	--	intergenic	--	--	--	--
S. cannifolium_15694	C	S. 'Parrish'_14276	T	C<->T	--	--	--	--	--	intergenic	--	--	--	--
S. cannifolium_15744	A	S. 'Parrish'_14326	G	A<->G	--	--	--	--	--	intergenic	--	--	--	--
S. cannifolium_16125	G	S. 'Parrish'_14711	A	G<->A	--	--	--	--	--	intergenic	--	--	--	--
S. cannifolium_16166	C	S. 'Parrish'_14752	T	C<->T	--	--	--	--	--	intergenic	--	--	--	--
S. cannifolium_16257	T	S. 'Parrish'_14843	C	T<->C	--	--	--	--	--	intergenic	--	--	--	--
S. cannifolium_16283	T	S. 'Parrish'_14869	G	T<->G	--	--	--	--	--	intergenic	--	--	--	--
S. cannifolium_16291	C	S. 'Parrish'_14877	T	C<->T	--	--	--	--	--	intergenic	--	--	--	--
S. cannifolium_16474	T	S. 'Parrish'_15054	A	T<->A	--	--	--	--	--	intergenic	--	--	--	--
S. cannifolium_16477	G	S. 'Parrish'_15057	T	G<->T	--	--	--	--	--	intergenic	--	--	--	--
S. cannifolium_16567	G	S. 'Parrish'_15138	A	G<->A	--	--	--	--	--	intergenic	--	--	--	--
S. cannifolium_1680	G	S. 'Parrish'_1597	A	G<->A	--	--	--	--	--	intergenic	--	--	--	--
S. cannifolium_16835	A	S. 'Parrish'_15421	C	A<->C	--	--	--	--	--	intergenic	--	--	--	--
S. cannifolium_16849	T	S. 'Parrish'_15435	C	T<->C	--	--	--	--	--	intergenic	--	--	--	--
S. cannifolium_17822	G	S. 'Parrish'_16407	C	G<->C	--	--	--	--	--	intergenic	--	--	--	--
S. cannifolium_17951	C	S. 'Parrish'_16532	A	C<->A	--	--	--	--	--	intergenic	--	--	--	--
S. cannifolium_186	T	S. 'Parrish'_102	G	T<->G	--	--	--	--	--	intergenic	--	--	--	--
S. cannifolium_18655	T	S. 'Parrish'_17236	C	T<->C	30,2	10	TTA<->TTG	L<->L	syn	rps2	17974	18684	-	--
S. cannifolium_18717	A	S. 'Parrish'_17304	T	A<->T	--	--	--	--	--	intergenic	--	--	--	--
S. cannifolium_18739	G	S. 'Parrish'_17326	T	G<->T	--	--	--	--	--	intergenic	--	--	--	--
S. cannifolium_18866	T	S. 'Parrish'_17453	G	T<->G	--	--	--	--	--	intergenic	--	--	--	--
S. cannifolium_19081	T	S. 'Parrish'_17674	G	T<->G	3961,0	1321	AAA<->CAA	K<->Q	nonsyn	rpoC2	18899	23041	-	--
S. cannifolium_191	C	S. 'Parrish'_107	A	C<->A	--	--	--	--	--	intergenic	--	--	--	--
S. cannifolium_19526	A	S. 'Parrish'_18119	G	A<->G	3516,2	1172	CTT<->CTC	L<->L	syn	rpoC2	18899	23041	-	--
S. cannifolium_19885	C	S. 'Parrish'_18478	T	C<->T	3157,0	1053	GAT<->AAT	D<->N	nonsyn	rpoC2	18899	23041	-	--
S. cannifolium_20012	A	S. 'Parrish'_18611	C	A<->C	3030,2	1010	TTT<->TTG	F<->L	nonsyn	rpoC2	18899	23041	-	--
S. cannifolium_20073	A	S. 'Parrish'_18672	G	A<->G	2969,1	990	TTT<->TCT	F<->S	nonsyn	rpoC2	18899	23041	-	--
S. cannifolium_20080	A	S. 'Parrish'_18679	C	A<->C	2962,0	988	TAT<->GAT	Y<->D	nonsyn	rpoC2	18899	23041	-	--
S. cannifolium_20081	A	S. 'Parrish'_18680	C	A<->C	2961,2	987	TTT<->TTG	F<->L	nonsyn	rpoC2	18899	23041	-	--
S. cannifolium_20143	T	S. 'Parrish'_18742	C	T<->C	2899,0	967	ATA<->GTA	I<->V	nonsyn	rpoC2	18899	23041	-	--
S. cannifolium_203	T	S. 'Parrish'_120	A	T<->A	--	--	--	--	--	intergenic	--	--	--	--
S. cannifolium_20317	T	S. 'Parrish'_18916	C	T<->C	2725,0	909	ACA<->GCA	T<->A	nonsyn	rpoC2	18899	23041	-	--
S. cannifolium_20402	G	S. 'Parrish'_19001	A	G<->A	2640,2	880	ACC<->ACT	T<->T	syn	rpoC2	18899	23041	-	--
S. cannifolium_20446	T	S. 'Parrish'_19045	C	T<->C	2596,0	866	AAT<->GAT	N<->D	nonsyn	rpoC2	18899	23041	-	--
S. cannifolium_20775	A	S. 'Parrish'_19374	C	A<->C	2267,1	756	TTG<->TGG	L<->W	nonsyn	rpoC2	18899	23041	-	--
S. cannifolium_20813	C	S. 'Parrish'_19412	G	C<->G	2229,2	743	CCG<->CCC	P<->P	syn	rpoC2	18899	23041	-	--
S. cannifolium_21352	A	S. 'Parrish'_19951	C	A<->C	1690,0	564	TAT<->GAT	Y<->D	nonsyn	rpoC2	18899	23041	-	--
S. cannifolium_21383	T	S. 'Parrish'_19982	A	T<->A	1659,2	553	TTA<->TTT	L<->F	nonsyn	rpoC2	18899	23041	-	--
S. cannifolium_2143	A	S. 'Parrish'_2061	C	A<->C	1508,1	503	ATT<->AGT	I<->S	nonsyn	matK	2112	3650	-	--
S. cannifolium_219	T	S. 'Parrish'_136	G	T<->G	--	--	--	--	--	intergenic	--	--	--	--
S. cannifolium_2206	C	S. 'Parrish'_2124	T	C<->T	1445,1	482	AGA<->AAA	R<->K	nonsyn	matK	2112	3650	-	--
S. cannifolium_22127	G	S. 'Parrish'_20726	A	G<->A	915,2	305	CCC<->CCT	P<->P	syn	rpoC2	18899	23041	-	--
S. cannifolium_22684	G	S. 'Parrish'_21283	A	G<->A	358,0	120	CGG<->TGG	R<->W	nonsyn	rpoC2	18899	23041	-	--
S. cannifolium_227	C	S. 'Parrish'_144	T	C<->T	--	--	--	--	--	intergenic	--	--	--	--
S. cannifolium_22826	G	S. 'Parrish'_21425	C	G<->C	216,2	72	GTC<->GTG	V<->V	syn	rpoC2	18899	23041	-	--
S. cannifolium_23052	C	S. 'Parrish'_21651	T	C<->T	--	--	--	--	--	intergenic	--	--	--	--
S. cannifolium_23058	T	S. 'Parrish'_21657	C	T<->C	--	--	--	--	--	intergenic	--	--	--	--
S. cannifolium_23206	A	S. 'Parrish'_21805	C	A<->C	--	--	--	--	--	intergenic	--	--	--	--
S. cannifolium_23579	G	S. 'Parrish'_22178	T	G<->T	--	--	--	--	--	intergenic	--	--	--	--
S. cannifolium_23898	G	S. 'Parrish'_22497	A	G<->A	--	--	--	--	--	intergenic	--	--	--	--
S. cannifolium_2418	G	S. 'Parrish'_2336	A	G<->A	1233,2	411	GGC<->GGT	G<->G	syn	matK	2112	3650	-	--
S. cannifolium_247	A	S. 'Parrish'_164	T	A<->T	--	--	--	--	--	intergenic	--	--	--	--
S. cannifolium_24724	C	S. 'Parrish'_23323	T	C<->T	--	--	--	--	--	intergenic	--	--	--	--
S. cannifolium_25302	C	S. 'Parrish'_23900	T	C<->T	--	--	--	--	--	intergenic	--	--	--	--
S. cannifolium_25305	C	S. 'Parrish'_23903	T	C<->T	--	--	--	--	--	intergenic	--	--	--	--
S. cannifolium_25746	G	S. 'Parrish'_24344	T	G<->T	272,1	91	CCA<->CAA	P<->Q	nonsyn	rpoC1	25565	26017	-	--
S. cannifolium_2586	T	S. 'Parrish'_2504	C	T<->C	1065,2	355	GAA<->GAG	E<->E	syn	matK	2112	3650	-	--
S. cannifolium_25915	A	S. 'Parrish'_24513	G	A<->G	103,0	35	TTA<->CTA	L<->L	syn	rpoC1	25565	26017	-	--
S. cannifolium_2606	C	S. 'Parrish'_2524	T	C<->T	1045,0	349	GTA<->ATA	V<->I	nonsyn	matK	2112	3650	-	--
S. cannifolium_26314	A	S. 'Parrish'_24912	G	A<->G	2928,2	976	CTT<->CTC	L<->L	syn	rpoB	26023	29241	-	--
S. cannifolium_266	C	S. 'Parrish'_183	A	C<->A	--	--	--	--	--	intergenic	--	--	--	--
S. cannifolium_26623	G	S. 'Parrish'_25221	C	G<->C	2619,2	873	CTC<->CTG	L<->L	syn	rpoB	26023	29241	-	--
S. cannifolium_2663	T	S. 'Parrish'_2581	G	T<->G	988,0	330	AAT<->CAT	N<->H	nonsyn	matK	2112	3650	-	--
S. cannifolium_26844	G	S. 'Parrish'_25442	T	G<->T	2398,0	800	CAT<->AAT	H<->N	nonsyn	rpoB	26023	29241	-	--
S. cannifolium_2691	G	S. 'Parrish'_2609	A	G<->A	960,2	320	CCC<->CCT	P<->P	syn	matK	2112	3650	-	--
S. cannifolium_26997	T	S. 'Parrish'_25595	C	T<->C	2245,0	749	ACG<->GCG	T<->A	nonsyn	rpoB	26023	29241	-	--
S. cannifolium_27475	G	S. 'Parrish'_26073	A	G<->A	1767,2	589	GTC<->GTT	V<->V	syn	rpoB	26023	29241	-	--
S. cannifolium_27479	T	S. 'Parrish'_26077	C	T<->C	1763,1	588	AAG<->AGG	K<->R	nonsyn	rpoB	26023	29241	-	--
S. cannifolium_277	A	S. 'Parrish'_194	T	A<->T	--	--	--	--	--	intergenic	--	--	--	--
S. cannifolium_27819	T	S. 'Parrish'_26417	C	T<->C	1423,0	475	AGA<->GGA	R<->G	nonsyn	rpoB	26023	29241	-	--
S. cannifolium_2787	G	S. 'Parrish'_2705	T	G<->T	864,2	288	TCC<->TCA	S<->S	syn	matK	2112	3650	-	--
S. cannifolium_28132	A	S. 'Parrish'_26730	G	A<->G	1110,2	370	GGT<->GGC	G<->G	syn	rpoB	26023	29241	-	--
S. cannifolium_28390	G	S. 'Parrish'_26988	T	G<->T	852,2	284	CGC<->CGA	R<->R	syn	rpoB	26023	29241	-	--
S. cannifolium_28451	C	S. 'Parrish'_27049	T	C<->T	791,1	264	CGA<->CAA	R<->Q	nonsyn	rpoB	26023	29241	-	--
S. cannifolium_2855	G	S. 'Parrish'_2773	A	G<->A	796,0	266	CGT<->TGT	R<->C	nonsyn	matK	2112	3650	-	--
S. cannifolium_28657	T	S. 'Parrish'_27255	C	T<->C	585,2	195	CTA<->CTG	L<->L	syn	rpoB	26023	29241	-	--
S. cannifolium_29098	A	S. 'Parrish'_27696	C	A<->C	144,2	48	ATT<->ATG	I<->M	nonsyn	rpoB	26023	29241	-	--
S. cannifolium_29181	C	S. 'Parrish'_27779	T	C<->T	61,0	21	GAG<->AAG	E<->K	nonsyn	rpoB	26023	29241	-	--
S. cannifolium_29565	C	S. 'Parrish'_28167	A	C<->A	--	--	--	--	--	intergenic	--	--	--	--
S. cannifolium_29632	T	S. 'Parrish'_28234	G	T<->G	--	--	--	--	--	intergenic	--	--	--	--
S. cannifolium_2967	T	S. 'Parrish'_2885	A	T<->A	684,2	228	TTA<->TTT	L<->F	nonsyn	matK	2112	3650	-	--
S. cannifolium_29695	T	S. 'Parrish'_28297	G	T<->G	--	--	--	--	--	intergenic	--	--	--	--
S. cannifolium_2972	T	S. 'Parrish'_2890	G	T<->G	679,0	227	ATA<->CTA	I<->L	nonsyn	matK	2112	3650	-	--
S. cannifolium_2973	A	S. 'Parrish'_2891	G	A<->G	678,2	226	TCT<->TCC	S<->S	syn	matK	2112	3650	-	--
S. cannifolium_29904	C	S. 'Parrish'_28532	T	C<->T	--	--	--	--	--	intergenic	--	--	--	--
S. cannifolium_30039	A	S. 'Parrish'_28666	C	A<->C	--	--	--	--	--	intergenic	--	--	--	--
S. cannifolium_3011	G	S. 'Parrish'_2929	A	G<->A	640,0	214	CGG<->TGG	R<->W	nonsyn	matK	2112	3650	-	--
S. cannifolium_30214	A	S. 'Parrish'_28850	C	A<->C	--	--	--	--	--	intergenic	--	--	--	--
S. cannifolium_30241	A	S. 'Parrish'_28877	C	A<->C	--	--	--	--	--	intergenic	--	--	--	--
S. cannifolium_30244	G	S. 'Parrish'_28880	T	G<->T	--	--	--	--	--	intergenic	--	--	--	--
S. cannifolium_30387	T	S. 'Parrish'_29025	C	T<->C	--	--	--	--	--	intergenic	--	--	--	--
S. cannifolium_30696	A	S. 'Parrish'_29334	C	A<->C	--	--	--	--	--	intergenic	--	--	--	--
S. cannifolium_30810	C	S. 'Parrish'_29448	T	C<->T	--	--	--	--	--	intergenic	--	--	--	--
S. cannifolium_30857	A	S. 'Parrish'_29495	T	A<->T	--	--	--	--	--	intergenic	--	--	--	--
S. cannifolium_30915	G	S. 'Parrish'_29553	A	G<->A	--	--	--	--	--	intergenic	--	--	--	--
S. cannifolium_30985	A	S. 'Parrish'_29622	C	A<->C	--	--	--	--	--	intergenic	--	--	--	--
S. cannifolium_31010	A	S. 'Parrish'_29647	C	A<->C	--	--	--	--	--	intergenic	--	--	--	--
S. cannifolium_31011	A	S. 'Parrish'_29648	C	A<->C	--	--	--	--	--	intergenic	--	--	--	--
S. cannifolium_31015	C	S. 'Parrish'_29652	T	C<->T	--	--	--	--	--	intergenic	--	--	--	--
S. cannifolium_31168	A	S. 'Parrish'_29815	C	A<->C	--	--	--	--	--	intergenic	--	--	--	--
S. cannifolium_31192	A	S. 'Parrish'_29838	T	A<->T	--	--	--	--	--	intergenic	--	--	--	--
S. cannifolium_31193	A	S. 'Parrish'_29839	C	A<->C	--	--	--	--	--	intergenic	--	--	--	--
S. cannifolium_31328	C	S. 'Parrish'_29974	T	C<->T	--	--	--	--	--	intergenic	--	--	--	--
S. cannifolium_31370	G	S. 'Parrish'_30016	A	G<->A	--	--	--	--	--	intergenic	--	--	--	--
S. cannifolium_31373	T	S. 'Parrish'_30019	C	T<->C	--	--	--	--	--	intergenic	--	--	--	--
S. cannifolium_31417	G	S. 'Parrish'_30063	C	G<->C	--	--	--	--	--	intergenic	--	--	--	--
S. cannifolium_31425	T	S. 'Parrish'_30071	C	T<->C	--	--	--	--	--	intergenic	--	--	--	--
S. cannifolium_3174	G	S. 'Parrish'_3092	A	G<->A	477,2	159	CCC<->CCT	P<->P	syn	matK	2112	3650	-	--
S. cannifolium_31832	T	S. 'Parrish'_30478	G	T<->G	--	--	--	--	--	intergenic	--	--	--	--
S. cannifolium_31929	A	S. 'Parrish'_30575	G	A<->G	--	--	--	--	--	intergenic	--	--	--	--
S. cannifolium_31970	T	S. 'Parrish'_30617	G	T<->G	--	--	--	--	--	intergenic	--	--	--	--
S. cannifolium_32061	T	S. 'Parrish'_30713	G	T<->G	--	--	--	--	--	intergenic	--	--	--	--
S. cannifolium_32219	T	S. 'Parrish'_30871	G	T<->G	--	--	--	--	--	intergenic	--	--	--	--
S. cannifolium_32471	T	S. 'Parrish'_31122	A	T<->A	--	--	--	--	--	intergenic	--	--	--	--
S. cannifolium_32478	C	S. 'Parrish'_31129	A	C<->A	--	--	--	--	--	intergenic	--	--	--	--
S. cannifolium_32764	T	S. 'Parrish'_31415	A	T<->A	--	--	--	--	--	intergenic	--	--	--	--
S. cannifolium_32770	T	S. 'Parrish'_31421	A	T<->A	--	--	--	--	--	intergenic	--	--	--	--
S. cannifolium_32800	C	S. 'Parrish'_31451	G	C<->G	--	--	--	--	--	intergenic	--	--	--	--
S. cannifolium_3281	C	S. 'Parrish'_3199	T	C<->T	370,0	124	GAA<->AAA	E<->K	nonsyn	matK	2112	3650	-	--
S. cannifolium_32991	T	S. 'Parrish'_31642	G	T<->G	9,2	3	GTA<->GTC	V<->V	syn	psbM	32895	32999	-	--
S. cannifolium_33060	T	S. 'Parrish'_31711	G	T<->G	--	--	--	--	--	intergenic	--	--	--	--
S. cannifolium_33380	T	S. 'Parrish'_32035	G	T<->G	--	--	--	--	--	intergenic	--	--	--	--
S. cannifolium_33386	A	S. 'Parrish'_32041	C	A<->C	--	--	--	--	--	intergenic	--	--	--	--
S. cannifolium_33487	A	S. 'Parrish'_32142	G	A<->G	--	--	--	--	--	intergenic	--	--	--	--
S. cannifolium_33608	C	S. 'Parrish'_32263	T	C<->T	--	--	--	--	--	intergenic	--	--	--	--
S. cannifolium_33681	A	S. 'Parrish'_32336	T	A<->T	--	--	--	--	--	intergenic	--	--	--	--
S. cannifolium_33713	T	S. 'Parrish'_32368	G	T<->G	--	--	--	--	--	intergenic	--	--	--	--
S. cannifolium_33730	A	S. 'Parrish'_32383	C	A<->C	--	--	--	--	--	intergenic	--	--	--	--
S. cannifolium_33755	A	S. 'Parrish'_32401	T	A<->T	--	--	--	--	--	intergenic	--	--	--	--
S. cannifolium_33776	A	S. 'Parrish'_32418	T	A<->T	--	--	--	--	--	intergenic	--	--	--	--
S. cannifolium_33782	A	S. 'Parrish'_32423	T	A<->T	--	--	--	--	--	intergenic	--	--	--	--
S. cannifolium_33785	T	S. 'Parrish'_32426	A	T<->A	--	--	--	--	--	intergenic	--	--	--	--
S. cannifolium_33791	T	S. 'Parrish'_32432	A	T<->A	--	--	--	--	--	intergenic	--	--	--	--
S. cannifolium_33792	A	S. 'Parrish'_32433	T	A<->T	--	--	--	--	--	intergenic	--	--	--	--
S. cannifolium_33793	A	S. 'Parrish'_32434	T	A<->T	--	--	--	--	--	intergenic	--	--	--	--
S. cannifolium_33795	A	S. 'Parrish'_32436	T	A<->T	--	--	--	--	--	intergenic	--	--	--	--
S. cannifolium_33811	A	S. 'Parrish'_32453	T	A<->T	--	--	--	--	--	intergenic	--	--	--	--
S. cannifolium_33861	A	S. 'Parrish'_32503	T	A<->T	--	--	--	--	--	intergenic	--	--	--	--
S. cannifolium_33862	T	S. 'Parrish'_32504	A	T<->A	--	--	--	--	--	intergenic	--	--	--	--
S. cannifolium_33863	T	S. 'Parrish'_32505	A	T<->A	--	--	--	--	--	intergenic	--	--	--	--
S. cannifolium_33866	A	S. 'Parrish'_32508	T	A<->T	--	--	--	--	--	intergenic	--	--	--	--
S. cannifolium_33877	T	S. 'Parrish'_32519	A	T<->A	--	--	--	--	--	intergenic	--	--	--	--
S. cannifolium_33879	T	S. 'Parrish'_32521	A	T<->A	--	--	--	--	--	intergenic	--	--	--	--
S. cannifolium_33896	T	S. 'Parrish'_32535	A	T<->A	--	--	--	--	--	intergenic	--	--	--	--
S. cannifolium_33974	A	S. 'Parrish'_32605	T	A<->T	--	--	--	--	--	intergenic	--	--	--	--
S. cannifolium_33979	A	S. 'Parrish'_32610	T	A<->T	--	--	--	--	--	intergenic	--	--	--	--
S. cannifolium_33988	A	S. 'Parrish'_32618	T	A<->T	--	--	--	--	--	intergenic	--	--	--	--
S. cannifolium_34003	T	S. 'Parrish'_32631	A	T<->A	--	--	--	--	--	intergenic	--	--	--	--
S. cannifolium_34004	T	S. 'Parrish'_32632	A	T<->A	--	--	--	--	--	intergenic	--	--	--	--
S. cannifolium_34015	A	S. 'Parrish'_32643	T	A<->T	--	--	--	--	--	intergenic	--	--	--	--
S. cannifolium_34193	A	S. 'Parrish'_32821	G	A<->G	--	--	--	--	--	intergenic	--	--	--	--
S. cannifolium_34213	G	S. 'Parrish'_32840	C	G<->C	--	--	--	--	--	intergenic	--	--	--	--
S. cannifolium_34251	A	S. 'Parrish'_32878	G	A<->G	--	--	--	--	--	intergenic	--	--	--	--
S. cannifolium_34379	A	S. 'Parrish'_33006	C	A<->C	--	--	--	--	--	intergenic	--	--	--	--
S. cannifolium_34462	C	S. 'Parrish'_33089	T	C<->T	--	--	--	--	--	intergenic	--	--	--	--
S. cannifolium_34700	C	S. 'Parrish'_33327	T	C<->T	--	--	--	--	--	intergenic	--	--	--	--
S. cannifolium_34702	T	S. 'Parrish'_33329	G	T<->G	--	--	--	--	--	intergenic	--	--	--	--
S. cannifolium_34833	A	S. 'Parrish'_33460	C	A<->C	--	--	--	--	--	intergenic	--	--	--	--
S. cannifolium_34941	T	S. 'Parrish'_33568	G	T<->G	--	--	--	--	--	intergenic	--	--	--	--
S. cannifolium_34949	A	S. 'Parrish'_33576	C	A<->C	--	--	--	--	--	intergenic	--	--	--	--
S. cannifolium_35013	T	S. 'Parrish'_33634	A	T<->A	--	--	--	--	--	intergenic	--	--	--	--
S. cannifolium_35014	G	S. 'Parrish'_33635	A	G<->A	--	--	--	--	--	intergenic	--	--	--	--
S. cannifolium_35017	T	S. 'Parrish'_33638	A	T<->A	--	--	--	--	--	intergenic	--	--	--	--
S. cannifolium_35023	T	S. 'Parrish'_33646	G	T<->G	--	--	--	--	--	intergenic	--	--	--	--
S. cannifolium_35024	T	S. 'Parrish'_33647	A	T<->A	--	--	--	--	--	intergenic	--	--	--	--
S. cannifolium_35036	T	S. 'Parrish'_33660	G	T<->G	--	--	--	--	--	intergenic	--	--	--	--
S. cannifolium_35041	T	S. 'Parrish'_33665	C	T<->C	--	--	--	--	--	intergenic	--	--	--	--
S. cannifolium_35057	A	S. 'Parrish'_33676	C	A<->C	--	--	--	--	--	intergenic	--	--	--	--
S. cannifolium_35063	T	S. 'Parrish'_33682	C	T<->C	--	--	--	--	--	intergenic	--	--	--	--
S. cannifolium_35075	T	S. 'Parrish'_33694	G	T<->G	--	--	--	--	--	intergenic	--	--	--	--
S. cannifolium_35082	A	S. 'Parrish'_33703	T	A<->T	--	--	--	--	--	intergenic	--	--	--	--
S. cannifolium_35084	T	S. 'Parrish'_33705	A	T<->A	--	--	--	--	--	intergenic	--	--	--	--
S. cannifolium_35122	T	S. 'Parrish'_33737	A	T<->A	--	--	--	--	--	intergenic	--	--	--	--
S. cannifolium_35142	T	S. 'Parrish'_33752	A	T<->A	--	--	--	--	--	intergenic	--	--	--	--
S. cannifolium_35152	T	S. 'Parrish'_33759	A	T<->A	--	--	--	--	--	intergenic	--	--	--	--
S. cannifolium_35168	T	S. 'Parrish'_33770	A	T<->A	--	--	--	--	--	intergenic	--	--	--	--
S. cannifolium_35180	T	S. 'Parrish'_33781	A	T<->A	--	--	--	--	--	intergenic	--	--	--	--
S. cannifolium_35192	T	S. 'Parrish'_33791	A	T<->A	--	--	--	--	--	intergenic	--	--	--	--
S. cannifolium_35207	T	S. 'Parrish'_33804	A	T<->A	--	--	--	--	--	intergenic	--	--	--	--
S. cannifolium_35208	T	S. 'Parrish'_33805	A	T<->A	--	--	--	--	--	intergenic	--	--	--	--
S. cannifolium_35231	T	S. 'Parrish'_33821	C	T<->C	--	--	--	--	--	intergenic	--	--	--	--
S. cannifolium_35264	A	S. 'Parrish'_33850	C	A<->C	--	--	--	--	--	intergenic	--	--	--	--
S. cannifolium_35301	A	S. 'Parrish'_33884	C	A<->C	--	--	--	--	--	intergenic	--	--	--	--
S. cannifolium_35472	A	S. 'Parrish'_34055	C	A<->C	--	--	--	--	--	intergenic	--	--	--	--
S. cannifolium_35623	A	S. 'Parrish'_34206	T	A<->T	--	--	--	--	--	intergenic	--	--	--	--
S. cannifolium_3564	G	S. 'Parrish'_3482	A	G<->A	87,2	29	TAC<->TAT	Y<->Y	syn	matK	2112	3650	-	--
S. cannifolium_36121	T	S. 'Parrish'_34700	G	T<->G	--	--	--	--	--	intergenic	--	--	--	--
S. cannifolium_36230	T	S. 'Parrish'_34809	A	T<->A	--	--	--	--	--	intergenic	--	--	--	--
S. cannifolium_36231	C	S. 'Parrish'_34810	A	C<->A	--	--	--	--	--	intergenic	--	--	--	--
S. cannifolium_36325	T	S. 'Parrish'_34909	G	T<->G	--	--	--	--	--	intergenic	--	--	--	--
S. cannifolium_36359	T	S. 'Parrish'_34943	G	T<->G	--	--	--	--	--	intergenic	--	--	--	--
S. cannifolium_36373	T	S. 'Parrish'_34954	G	T<->G	--	--	--	--	--	intergenic	--	--	--	--
S. cannifolium_36443	C	S. 'Parrish'_35024	T	C<->T	--	--	--	--	--	intergenic	--	--	--	--
S. cannifolium_36485	T	S. 'Parrish'_35072	G	T<->G	--	--	--	--	--	intergenic	--	--	--	--
S. cannifolium_36486	T	S. 'Parrish'_35073	G	T<->G	--	--	--	--	--	intergenic	--	--	--	--
S. cannifolium_36532	A	S. 'Parrish'_35119	C	A<->C	--	--	--	--	--	intergenic	--	--	--	--
S. cannifolium_36533	G	S. 'Parrish'_35120	A	G<->A	--	--	--	--	--	intergenic	--	--	--	--
S. cannifolium_36642	A	S. 'Parrish'_35229	G	A<->G	--	--	--	--	--	intergenic	--	--	--	--
S. cannifolium_36699	A	S. 'Parrish'_35286	C	A<->C	--	--	--	--	--	intergenic	--	--	--	--
S. cannifolium_36894	T	S. 'Parrish'_35482	C	T<->C	--	--	--	--	--	intergenic	--	--	--	--
S. cannifolium_36951	C	S. 'Parrish'_35539	T	C<->T	--	--	--	--	--	intergenic	--	--	--	--
S. cannifolium_3726	C	S. 'Parrish'_3644	A	C<->A	--	--	--	--	--	intergenic	--	--	--	--
S. cannifolium_37320	G	S. 'Parrish'_35908	T	G<->T	306,2	102	TTG<->TTT	L<->F	nonsyn	psbD	37015	38076	+	--
S. cannifolium_3742	G	S. 'Parrish'_3660	A	G<->A	--	--	--	--	--	intergenic	--	--	--	--
S. cannifolium_3759	C	S. 'Parrish'_3677	A	C<->A	--	--	--	--	--	intergenic	--	--	--	--
S. cannifolium_37671	G	S. 'Parrish'_36259	A	G<->A	657,2	219	GTG<->GTA	V<->V	syn	psbD	37015	38076	+	--
S. cannifolium_38671	T	S. 'Parrish'_37259	C	T<->C	648,2	216	TCT<->TCC	S<->S	syn	psbC	38024	39445	+	--
S. cannifolium_38864	G	S. 'Parrish'_37452	A	G<->A	841,0	281	GTC<->ATC	V<->I	nonsyn	psbC	38024	39445	+	--
S. cannifolium_38877	T	S. 'Parrish'_37465	C	T<->C	854,1	285	ATA<->ACA	I<->T	nonsyn	psbC	38024	39445	+	--
S. cannifolium_38983	A	S. 'Parrish'_37571	G	A<->G	960,2	320	AGA<->AGG	R<->R	syn	psbC	38024	39445	+	--
S. cannifolium_39061	T	S. 'Parrish'_37649	C	T<->C	1038,2	346	ACT<->ACC	T<->T	syn	psbC	38024	39445	+	--
S. cannifolium_39151	C	S. 'Parrish'_37739	T	C<->T	1128,2	376	GAC<->GAT	D<->D	syn	psbC	38024	39445	+	--
S. cannifolium_392	C	S. 'Parrish'_309	T	C<->T	--	--	--	--	--	intergenic	--	--	--	--
S. cannifolium_39294	C	S. 'Parrish'_37882	G	C<->G	1271,1	424	ACT<->AGT	T<->S	nonsyn	psbC	38024	39445	+	--
S. cannifolium_39469	C	S. 'Parrish'_38057	T	C<->T	--	--	--	--	--	intergenic	--	--	--	--
S. cannifolium_39557	G	S. 'Parrish'_38145	A	G<->A	--	--	--	--	--	intergenic	--	--	--	--
S. cannifolium_39604	G	S. 'Parrish'_38192	A	G<->A	--	--	--	--	--	intergenic	--	--	--	--
S. cannifolium_39688	A	S. 'Parrish'_38276	G	A<->G	--	--	--	--	--	intergenic	--	--	--	--
S. cannifolium_40289	A	S. 'Parrish'_38872	C	A<->C	--	--	--	--	--	intergenic	--	--	--	--
S. cannifolium_40345	T	S. 'Parrish'_38929	C	T<->C	--	--	--	--	--	intergenic	--	--	--	--
S. cannifolium_40346	A	S. 'Parrish'_38930	T	A<->T	--	--	--	--	--	intergenic	--	--	--	--
S. cannifolium_40347	A	S. 'Parrish'_38931	T	A<->T	--	--	--	--	--	intergenic	--	--	--	--
S. cannifolium_40348	A	S. 'Parrish'_38932	T	A<->T	--	--	--	--	--	intergenic	--	--	--	--
S. cannifolium_40357	A	S. 'Parrish'_38939	T	A<->T	--	--	--	--	--	intergenic	--	--	--	--
S. cannifolium_40359	A	S. 'Parrish'_38941	T	A<->T	--	--	--	--	--	intergenic	--	--	--	--
S. cannifolium_40364	A	S. 'Parrish'_38946	T	A<->T	--	--	--	--	--	intergenic	--	--	--	--
S. cannifolium_40380	T	S. 'Parrish'_38960	A	T<->A	--	--	--	--	--	intergenic	--	--	--	--
S. cannifolium_40382	T	S. 'Parrish'_38962	A	T<->A	--	--	--	--	--	intergenic	--	--	--	--
S. cannifolium_40391	T	S. 'Parrish'_38972	A	T<->A	--	--	--	--	--	intergenic	--	--	--	--
S. cannifolium_40407	T	S. 'Parrish'_38986	A	T<->A	--	--	--	--	--	intergenic	--	--	--	--
S. cannifolium_40432	A	S. 'Parrish'_39009	T	A<->T	--	--	--	--	--	intergenic	--	--	--	--
S. cannifolium_40434	A	S. 'Parrish'_39011	T	A<->T	--	--	--	--	--	intergenic	--	--	--	--
S. cannifolium_4051	G	S. 'Parrish'_3970	A	G<->A	--	--	--	--	--	intergenic	--	--	--	--
S. cannifolium_40548	T	S. 'Parrish'_39034	G	T<->G	--	--	--	--	--	intergenic	--	--	--	--
S. cannifolium_4090	T	S. 'Parrish'_4009	A	T<->A	--	--	--	--	--	intergenic	--	--	--	--
S. cannifolium_40963	T	S. 'Parrish'_39444	A	T<->A	--	--	--	--	--	intergenic	--	--	--	--
S. cannifolium_41125	A	S. 'Parrish'_39608	T	A<->T	--	--	--	--	--	intergenic	--	--	--	--
S. cannifolium_41186	T	S. 'Parrish'_39669	C	T<->C	--	--	--	--	--	intergenic	--	--	--	--
S. cannifolium_41432	T	S. 'Parrish'_39915	C	T<->C	113,1	38	AAT<->AGT	N<->S	nonsyn	rps14	41242	41544	-	--
S. cannifolium_41504	T	S. 'Parrish'_39987	C	T<->C	41,1	14	CAG<->CGG	Q<->R	nonsyn	rps14	41242	41544	-	--
S. cannifolium_41616	C	S. 'Parrish'_40099	A	C<->A	--	--	--	--	--	intergenic	--	--	--	--
S. cannifolium_41629	A	S. 'Parrish'_40112	G	A<->G	--	--	--	--	--	intergenic	--	--	--	--
S. cannifolium_41656	T	S. 'Parrish'_40139	C	T<->C	--	--	--	--	--	intergenic	--	--	--	--
S. cannifolium_41771	C	S. 'Parrish'_40254	T	C<->T	2118,2	706	AGG<->AGA	R<->R	syn	psaB	41684	43888	-	--
S. cannifolium_4210	G	S. 'Parrish'_4129	A	G<->A	--	--	--	--	--	intergenic	--	--	--	--
S. cannifolium_42557	G	S. 'Parrish'_41040	A	G<->A	1332,2	444	CTC<->CTT	L<->L	syn	psaB	41684	43888	-	--
S. cannifolium_4262	G	S. 'Parrish'_4180	A	G<->A	--	--	--	--	--	intergenic	--	--	--	--
S. cannifolium_42710	A	S. 'Parrish'_41193	G	A<->G	1179,2	393	TTT<->TTC	F<->F	syn	psaB	41684	43888	-	--
S. cannifolium_42820	G	S. 'Parrish'_41303	C	G<->C	1069,0	357	CCT<->GCT	P<->A	nonsyn	psaB	41684	43888	-	--
S. cannifolium_42821	G	S. 'Parrish'_41304	A	G<->A	1068,2	356	CCC<->CCT	P<->P	syn	psaB	41684	43888	-	--
S. cannifolium_42824	C	S. 'Parrish'_41307	T	C<->T	1065,2	355	ATG<->ATA	M<->I	nonsyn	psaB	41684	43888	-	--
S. cannifolium_42826	T	S. 'Parrish'_41309	A	T<->A	1063,0	355	ATG<->TTG	M<->L	nonsyn	psaB	41684	43888	-	--
S. cannifolium_42869	A	S. 'Parrish'_41352	T	A<->T	1020,2	340	TCT<->TCA	S<->S	syn	psaB	41684	43888	-	--
S. cannifolium_429	A	S. 'Parrish'_347	C	A<->C	--	--	--	--	--	intergenic	--	--	--	--
S. cannifolium_42944	T	S. 'Parrish'_41427	C	T<->C	945,2	315	TTA<->TTG	L<->L	syn	psaB	41684	43888	-	--
S. cannifolium_43171	T	S. 'Parrish'_41654	C	T<->C	718,0	240	AGT<->GGT	S<->G	nonsyn	psaB	41684	43888	-	--
S. cannifolium_4321	C	S. 'Parrish'_4239	T	C<->T	--	--	--	--	--	intergenic	--	--	--	--
S. cannifolium_43289	A	S. 'Parrish'_41772	G	A<->G	600,2	200	CCT<->CCC	P<->P	syn	psaB	41684	43888	-	--
S. cannifolium_433	A	S. 'Parrish'_350	T	A<->T	--	--	--	--	--	intergenic	--	--	--	--
S. cannifolium_4331	T	S. 'Parrish'_4249	C	T<->C	--	--	--	--	--	intergenic	--	--	--	--
S. cannifolium_43556	G	S. 'Parrish'_42039	A	G<->A	333,2	111	GGC<->GGT	G<->G	syn	psaB	41684	43888	-	--
S. cannifolium_43664	T	S. 'Parrish'_42147	C	T<->C	225,2	75	GAA<->GAG	E<->E	syn	psaB	41684	43888	-	--
S. cannifolium_44529	C	S. 'Parrish'_43012	T	C<->T	1638,2	546	TTG<->TTA	L<->L	syn	psaA	43914	46166	-	--
S. cannifolium_44838	C	S. 'Parrish'_43321	T	C<->T	1329,2	443	ATG<->ATA	M<->I	nonsyn	psaA	43914	46166	-	--
S. cannifolium_449	C	S. 'Parrish'_366	T	C<->T	--	--	--	--	--	intergenic	--	--	--	--
S. cannifolium_44946	G	S. 'Parrish'_43429	A	G<->A	1221,2	407	GCC<->GCT	A<->A	syn	psaA	43914	46166	-	--
S. cannifolium_46137	T	S. 'Parrish'_44620	G	T<->G	30,2	10	GTA<->GTC	V<->V	syn	psaA	43914	46166	-	--
S. cannifolium_4618	T	S. 'Parrish'_4536	G	T<->G	--	--	--	--	--	intergenic	--	--	--	--
S. cannifolium_4656	T	S. 'Parrish'_4574	C	T<->C	--	--	--	--	--	intergenic	--	--	--	--
S. cannifolium_46699	C	S. 'Parrish'_45183	A	C<->A	--	--	--	--	--	intergenic	--	--	--	--
S. cannifolium_4671	T	S. 'Parrish'_4584	G	T<->G	--	--	--	--	--	intergenic	--	--	--	--
S. cannifolium_46815	T	S. 'Parrish'_45299	G	T<->G	--	--	--	--	--	intergenic	--	--	--	--
S. cannifolium_46856	A	S. 'Parrish'_45340	T	A<->T	--	--	--	--	--	intergenic	--	--	--	--
S. cannifolium_47140	A	S. 'Parrish'_45624	C	A<->C	--	--	--	--	--	intergenic	--	--	--	--
S. cannifolium_47141	A	S. 'Parrish'_45625	C	A<->C	--	--	--	--	--	intergenic	--	--	--	--
S. cannifolium_47275	A	S. 'Parrish'_45759	G	A<->G	--	--	--	--	--	intergenic	--	--	--	--
S. cannifolium_47290	A	S. 'Parrish'_45774	G	A<->G	--	--	--	--	--	intergenic	--	--	--	--
S. cannifolium_4754	C	S. 'Parrish'_4659	A	C<->A	--	--	--	--	--	intergenic	--	--	--	--
S. cannifolium_4767	G	S. 'Parrish'_4672	A	G<->A	--	--	--	--	--	intergenic	--	--	--	--
S. cannifolium_47779	G	S. 'Parrish'_46265	A	G<->A	--	--	--	--	--	intergenic	--	--	--	--
S. cannifolium_47884	G	S. 'Parrish'_46370	A	G<->A	--	--	--	--	--	intergenic	--	--	--	--
S. cannifolium_4791	C	S. 'Parrish'_4696	T	C<->T	--	--	--	--	--	intergenic	--	--	--	--
S. cannifolium_480	G	S. 'Parrish'_397	T	G<->T	--	--	--	--	--	intergenic	--	--	--	--
S. cannifolium_48126	A	S. 'Parrish'_46612	T	A<->T	--	--	--	--	--	intergenic	--	--	--	--
S. cannifolium_48153	T	S. 'Parrish'_46639	A	T<->A	--	--	--	--	--	intergenic	--	--	--	--
S. cannifolium_48217	C	S. 'Parrish'_46703	T	C<->T	--	--	--	--	--	intergenic	--	--	--	--
S. cannifolium_48416	G	S. 'Parrish'_46902	C	G<->C	--	--	--	--	--	intergenic	--	--	--	--
S. cannifolium_4843	A	S. 'Parrish'_4748	C	A<->C	--	--	--	--	--	intergenic	--	--	--	--
S. cannifolium_48563	C	S. 'Parrish'_47049	A	C<->A	--	--	--	--	--	intergenic	--	--	--	--
S. cannifolium_4864	T	S. 'Parrish'_4769	G	T<->G	--	--	--	--	--	intergenic	--	--	--	--
S. cannifolium_48748	G	S. 'Parrish'_47234	A	G<->A	--	--	--	--	--	intergenic	--	--	--	--
S. cannifolium_48904	G	S. 'Parrish'_47391	A	G<->A	--	--	--	--	--	intergenic	--	--	--	--
S. cannifolium_48916	A	S. 'Parrish'_47403	T	A<->T	--	--	--	--	--	intergenic	--	--	--	--
S. cannifolium_49154	A	S. 'Parrish'_47641	G	A<->G	--	--	--	--	--	intergenic	--	--	--	--
S. cannifolium_49299	G	S. 'Parrish'_47791	A	G<->A	--	--	--	--	--	intergenic	--	--	--	--
S. cannifolium_49344	T	S. 'Parrish'_47836	C	T<->C	--	--	--	--	--	intergenic	--	--	--	--
S. cannifolium_49351	G	S. 'Parrish'_47843	T	G<->T	--	--	--	--	--	intergenic	--	--	--	--
S. cannifolium_49360	A	S. 'Parrish'_47852	C	A<->C	--	--	--	--	--	intergenic	--	--	--	--
S. cannifolium_49449	T	S. 'Parrish'_47941	G	T<->G	--	--	--	--	--	intergenic	--	--	--	--
S. cannifolium_49646	T	S. 'Parrish'_48132	G	T<->G	--	--	--	--	--	intergenic	--	--	--	--
S. cannifolium_49653	G	S. 'Parrish'_48139	A	G<->A	--	--	--	--	--	intergenic	--	--	--	--
S. cannifolium_49928	G	S. 'Parrish'_48414	T	G<->T	--	--	--	--	--	intergenic	--	--	--	--
S. cannifolium_5001	T	S. 'Parrish'_4906	G	T<->G	--	--	--	--	--	intergenic	--	--	--	--
S. cannifolium_50022	C	S. 'Parrish'_48491	A	C<->A	--	--	--	--	--	intergenic	--	--	--	--
S. cannifolium_50185	A	S. 'Parrish'_48648	C	A<->C	--	--	--	--	--	intergenic	--	--	--	--
S. cannifolium_5034	T	S. 'Parrish'_4939	G	T<->G	--	--	--	--	--	intergenic	--	--	--	--
S. cannifolium_50347	G	S. 'Parrish'_48810	A	G<->A	471,2	157	CAC<->CAT	H<->H	syn	rps4	50212	50817	-	--
S. cannifolium_50351	G	S. 'Parrish'_48814	A	G<->A	467,1	156	TCC<->TTC	S<->F	nonsyn	rps4	50212	50817	-	--
S. cannifolium_50456	C	S. 'Parrish'_48919	T	C<->T	362,1	121	CGT<->CAT	R<->H	nonsyn	rps4	50212	50817	-	--
S. cannifolium_506	T	S. 'Parrish'_423	G	T<->G	1040,1	347	GAA<->GCA	E<->A	nonsyn	psbA	484	1545	-	--
S. cannifolium_5068	A	S. 'Parrish'_4973	C	A<->C	--	--	--	--	--	intergenic	--	--	--	--
S. cannifolium_5075	T	S. 'Parrish'_4980	G	T<->G	--	--	--	--	--	intergenic	--	--	--	--
S. cannifolium_50945	G	S. 'Parrish'_49413	A	G<->A	--	--	--	--	--	intergenic	--	--	--	--
S. cannifolium_50947	G	S. 'Parrish'_49415	T	G<->T	--	--	--	--	--	intergenic	--	--	--	--
S. cannifolium_5110	C	S. 'Parrish'_5015	G	C<->G	--	--	--	--	--	intergenic	--	--	--	--
S. cannifolium_51430	A	S. 'Parrish'_49481	T	A<->T	--	--	--	--	--	intergenic	--	--	--	--
S. cannifolium_51467	C	S. 'Parrish'_49513	A	C<->A	--	--	--	--	--	intergenic	--	--	--	--
S. cannifolium_51525	T	S. 'Parrish'_49567	G	T<->G	--	--	--	--	--	intergenic	--	--	--	--
S. cannifolium_51548	C	S. 'Parrish'_49589	A	C<->A	--	--	--	--	--	intergenic	--	--	--	--
S. cannifolium_51574	T	S. 'Parrish'_49615	C	T<->C	--	--	--	--	--	intergenic	--	--	--	--
S. cannifolium_5166	T	S. 'Parrish'_5076	G	T<->G	--	--	--	--	--	intergenic	--	--	--	--
S. cannifolium_51687	A	S. 'Parrish'_49728	C	A<->C	--	--	--	--	--	intergenic	--	--	--	--
S. cannifolium_52064	A	S. 'Parrish'_50155	C	A<->C	--	--	--	--	--	intergenic	--	--	--	--
S. cannifolium_52306	T	S. 'Parrish'_50406	C	T<->C	--	--	--	--	--	intergenic	--	--	--	--
S. cannifolium_52480	C	S. 'Parrish'_50575	A	C<->A	--	--	--	--	--	intergenic	--	--	--	--
S. cannifolium_529	G	S. 'Parrish'_446	A	G<->A	1017,2	339	TTC<->TTT	F<->F	syn	psbA	484	1545	-	--
S. cannifolium_53098	T	S. 'Parrish'_51204	G	T<->G	--	--	--	--	--	intergenic	--	--	--	--
S. cannifolium_53353	T	S. 'Parrish'_51459	G	T<->G	--	--	--	--	--	intergenic	--	--	--	--
S. cannifolium_53442	G	S. 'Parrish'_51548	A	G<->A	--	--	--	--	--	intergenic	--	--	--	--
S. cannifolium_53477	C	S. 'Parrish'_51583	A	C<->A	--	--	--	--	--	intergenic	--	--	--	--
S. cannifolium_53492	A	S. 'Parrish'_51598	C	A<->C	--	--	--	--	--	intergenic	--	--	--	--
S. cannifolium_53493	A	S. 'Parrish'_51599	C	A<->C	--	--	--	--	--	intergenic	--	--	--	--
S. cannifolium_53767	A	S. 'Parrish'_51872	G	A<->G	--	--	--	--	--	intergenic	--	--	--	--
S. cannifolium_53786	A	S. 'Parrish'_51891	C	A<->C	--	--	--	--	--	intergenic	--	--	--	--
S. cannifolium_53811	A	S. 'Parrish'_51916	C	A<->C	--	--	--	--	--	intergenic	--	--	--	--
S. cannifolium_53900	G	S. 'Parrish'_52010	T	G<->T	--	--	--	--	--	intergenic	--	--	--	--
S. cannifolium_54314	T	S. 'Parrish'_52107	C	T<->C	--	--	--	--	--	intergenic	--	--	--	--
S. cannifolium_54332	C	S. 'Parrish'_52129	T	C<->T	--	--	--	--	--	intergenic	--	--	--	--
S. cannifolium_54333	C	S. 'Parrish'_52130	A	C<->A	--	--	--	--	--	intergenic	--	--	--	--
S. cannifolium_54377	C	S. 'Parrish'_52174	T	C<->T	--	--	--	--	--	intergenic	--	--	--	--
S. cannifolium_5438	G	S. 'Parrish'_5349	T	G<->T	--	--	--	--	--	intergenic	--	--	--	--
S. cannifolium_54414	T	S. 'Parrish'_52211	G	T<->G	--	--	--	--	--	intergenic	--	--	--	--
S. cannifolium_54620	C	S. 'Parrish'_52417	A	C<->A	--	--	--	--	--	intergenic	--	--	--	--
S. cannifolium_54713	T	S. 'Parrish'_52510	C	T<->C	--	--	--	--	--	intergenic	--	--	--	--
S. cannifolium_54720	T	S. 'Parrish'_52517	G	T<->G	--	--	--	--	--	intergenic	--	--	--	--
S. cannifolium_54939	G	S. 'Parrish'_52736	A	G<->A	272,1	91	CCA<->CTA	P<->L	nonsyn	ndhJ	54734	55210	-	--
S. cannifolium_55233	T	S. 'Parrish'_53030	G	T<->G	--	--	--	--	--	intergenic	--	--	--	--
S. cannifolium_56121	T	S. 'Parrish'_53918	G	T<->G	294,2	98	TTA<->TTC	L<->F	nonsyn	ndhC	56052	56414	-	--
S. cannifolium_56138	T	S. 'Parrish'_53935	C	T<->C	277,0	93	ATA<->GTA	I<->V	nonsyn	ndhC	56052	56414	-	--
S. cannifolium_56584	G	S. 'Parrish'_54376	A	G<->A	--	--	--	--	--	intergenic	--	--	--	--
S. cannifolium_56597	T	S. 'Parrish'_54389	A	T<->A	--	--	--	--	--	intergenic	--	--	--	--
S. cannifolium_56598	A	S. 'Parrish'_54390	T	A<->T	--	--	--	--	--	intergenic	--	--	--	--
S. cannifolium_56637	C	S. 'Parrish'_54429	T	C<->T	--	--	--	--	--	intergenic	--	--	--	--
S. cannifolium_56897	C	S. 'Parrish'_54710	T	C<->T	--	--	--	--	--	intergenic	--	--	--	--
S. cannifolium_57080	C	S. 'Parrish'_54893	A	C<->A	--	--	--	--	--	intergenic	--	--	--	--
S. cannifolium_57175	C	S. 'Parrish'_55028	T	C<->T	--	--	--	--	--	intergenic	--	--	--	--
S. cannifolium_57268	C	S. 'Parrish'_55121	T	C<->T	--	--	--	--	--	intergenic	--	--	--	--
S. cannifolium_57573	A	S. 'Parrish'_55431	C	A<->C	--	--	--	--	--	intergenic	--	--	--	--
S. cannifolium_57579	A	S. 'Parrish'_55437	C	A<->C	--	--	--	--	--	intergenic	--	--	--	--
S. cannifolium_57896	T	S. 'Parrish'_55754	C	T<->C	--	--	--	--	--	intergenic	--	--	--	--
S. cannifolium_58750	T	S. 'Parrish'_56600	C	T<->C	351,2	117	CTA<->CTG	L<->L	syn	atpE	58696	59100	-	--
S. cannifolium_59154	A	S. 'Parrish'_57004	G	A<->G	1440,2	480	ATT<->ATC	I<->I	syn	atpB	59097	60593	-	--
S. cannifolium_59260	G	S. 'Parrish'_57110	C	G<->C	1334,1	445	CCA<->CGA	P<->R	nonsyn	atpB	59097	60593	-	--
S. cannifolium_59313	C	S. 'Parrish'_57163	A	C<->A	1281,2	427	ATG<->ATT	M<->I	nonsyn	atpB	59097	60593	-	--
S. cannifolium_59634	A	S. 'Parrish'_57484	G	A<->G	960,2	320	TCT<->TCC	S<->S	syn	atpB	59097	60593	-	--
S. cannifolium_59682	T	S. 'Parrish'_57532	C	T<->C	912,2	304	ACA<->ACG	T<->T	syn	atpB	59097	60593	-	--
S. cannifolium_59904	T	S. 'Parrish'_57754	G	T<->G	690,2	230	TCA<->TCC	S<->S	syn	atpB	59097	60593	-	--
S. cannifolium_60405	A	S. 'Parrish'_58255	G	A<->G	189,2	63	TGT<->TGC	C<->C	syn	atpB	59097	60593	-	--
S. cannifolium_6064	A	S. 'Parrish'_5416	T	A<->T	--	--	--	--	--	intergenic	--	--	--	--
S. cannifolium_6065	T	S. 'Parrish'_5417	C	T<->C	--	--	--	--	--	intergenic	--	--	--	--
S. cannifolium_6086	A	S. 'Parrish'_5443	T	A<->T	--	--	--	--	--	intergenic	--	--	--	--
S. cannifolium_60914	A	S. 'Parrish'_58765	G	A<->G	--	--	--	--	--	intergenic	--	--	--	--
S. cannifolium_6100	T	S. 'Parrish'_5458	A	T<->A	--	--	--	--	--	intergenic	--	--	--	--
S. cannifolium_6107	T	S. 'Parrish'_5466	A	T<->A	--	--	--	--	--	intergenic	--	--	--	--
S. cannifolium_6121	T	S. 'Parrish'_5482	A	T<->A	--	--	--	--	--	intergenic	--	--	--	--
S. cannifolium_6123	A	S. 'Parrish'_5484	T	A<->T	--	--	--	--	--	intergenic	--	--	--	--
S. cannifolium_61254	G	S. 'Parrish'_59106	A	G<->A	--	--	--	--	--	intergenic	--	--	--	--
S. cannifolium_61286	T	S. 'Parrish'_59138	G	T<->G	--	--	--	--	--	intergenic	--	--	--	--
S. cannifolium_61414	T	S. 'Parrish'_59266	C	T<->C	32,1	11	GTT<->GCT	V<->A	nonsyn	rbcL	61383	62816	+	--
S. cannifolium_61466	C	S. 'Parrish'_59318	G	C<->G	84,2	28	GAC<->GAG	D<->E	nonsyn	rbcL	61383	62816	+	--
S. cannifolium_61647	A	S. 'Parrish'_59499	C	A<->C	265,0	89	ACC<->CCC	T<->P	nonsyn	rbcL	61383	62816	+	--
S. cannifolium_61790	A	S. 'Parrish'_59642	G	A<->G	408,2	136	GAA<->GAG	E<->E	syn	rbcL	61383	62816	+	--
S. cannifolium_6182	A	S. 'Parrish'_5532	C	A<->C	--	--	--	--	--	intergenic	--	--	--	--
S. cannifolium_6187	A	S. 'Parrish'_5537	T	A<->T	--	--	--	--	--	intergenic	--	--	--	--
S. cannifolium_6191	T	S. 'Parrish'_5541	A	T<->A	--	--	--	--	--	intergenic	--	--	--	--
S. cannifolium_61964	T	S. 'Parrish'_59816	C	T<->C	582,2	194	CGT<->CGC	R<->R	syn	rbcL	61383	62816	+	--
S. cannifolium_62162	G	S. 'Parrish'_60014	A	G<->A	780,2	260	TTG<->TTA	L<->L	syn	rbcL	61383	62816	+	--
S. cannifolium_6224	G	S. 'Parrish'_5574	A	G<->A	--	--	--	--	--	intergenic	--	--	--	--
S. cannifolium_62601	T	S. 'Parrish'_60453	A	T<->A	1219,0	407	TTA<->ATA	L<->I	nonsyn	rbcL	61383	62816	+	--
S. cannifolium_63125	C	S. 'Parrish'_60976	T	C<->T	--	--	--	--	--	intergenic	--	--	--	--
S. cannifolium_6327	G	S. 'Parrish'_5681	A	G<->A	--	--	--	--	--	intergenic	--	--	--	--
S. cannifolium_63371	A	S. 'Parrish'_61223	C	A<->C	--	--	--	--	--	intergenic	--	--	--	--
S. cannifolium_63514	T	S. 'Parrish'_61366	C	T<->C	--	--	--	--	--	intergenic	--	--	--	--
S. cannifolium_63515	C	S. 'Parrish'_61367	A	C<->A	--	--	--	--	--	intergenic	--	--	--	--
S. cannifolium_63616	A	S. 'Parrish'_61464	G	A<->G	37,0	13	AAG<->GAG	K<->E	nonsyn	accD	63580	65052	+	--
S. cannifolium_6375	A	S. 'Parrish'_5729	G	A<->G	--	--	--	--	--	intergenic	--	--	--	--
S. cannifolium_63809	T	S. 'Parrish'_61657	C	T<->C	230,1	77	ATT<->ACT	I<->T	nonsyn	accD	63580	65052	+	--
S. cannifolium_63814	A	S. 'Parrish'_61662	T	A<->T	235,0	79	ATA<->TTA	I<->L	nonsyn	accD	63580	65052	+	--
S. cannifolium_63889	A	S. 'Parrish'_61737	G	A<->G	310,0	104	ACT<->GCT	T<->A	nonsyn	accD	63580	65052	+	--
S. cannifolium_63890	C	S. 'Parrish'_61738	A	C<->A	311,1	104	ACT<->AAT	T<->N	nonsyn	accD	63580	65052	+	--
S. cannifolium_63920	T	S. 'Parrish'_61768	A	T<->A	341,1	114	GTA<->GAA	V<->E	nonsyn	accD	63580	65052	+	--
S. cannifolium_63941	T	S. 'Parrish'_61789	C	T<->C	362,1	121	CTG<->CCG	L<->P	nonsyn	accD	63580	65052	+	--
S. cannifolium_6397	C	S. 'Parrish'_5751	T	C<->T	--	--	--	--	--	intergenic	--	--	--	--
S. cannifolium_64100	C	S. 'Parrish'_61939	T	C<->T	521,1	174	TCA<->TTA	S<->L	nonsyn	accD	63580	65052	+	--
S. cannifolium_64308	T	S. 'Parrish'_62147	G	T<->G	729,2	243	ATT<->ATG	I<->M	nonsyn	accD	63580	65052	+	--
S. cannifolium_64309	C	S. 'Parrish'_62148	A	C<->A	730,0	244	CTT<->ATT	L<->I	nonsyn	accD	63580	65052	+	--
S. cannifolium_64719	G	S. 'Parrish'_62558	A	G<->A	1140,2	380	TTG<->TTA	L<->L	syn	accD	63580	65052	+	--
S. cannifolium_64929	T	S. 'Parrish'_62768	C	T<->C	1350,2	450	GAT<->GAC	D<->D	syn	accD	63580	65052	+	--
S. cannifolium_65002	G	S. 'Parrish'_62841	A	G<->A	1423,0	475	GGT<->AGT	G<->S	nonsyn	accD	63580	65052	+	--
S. cannifolium_65060	C	S. 'Parrish'_62899	A	C<->A	--	--	--	--	--	intergenic	--	--	--	--
S. cannifolium_65073	A	S. 'Parrish'_62912	T	A<->T	--	--	--	--	--	intergenic	--	--	--	--
S. cannifolium_65184	C	S. 'Parrish'_63023	G	C<->G	--	--	--	--	--	intergenic	--	--	--	--
S. cannifolium_65282	T	S. 'Parrish'_63121	C	T<->C	--	--	--	--	--	intergenic	--	--	--	--
S. cannifolium_65289	A	S. 'Parrish'_63128	G	A<->G	--	--	--	--	--	intergenic	--	--	--	--
S. cannifolium_65482	C	S. 'Parrish'_63373	A	C<->A	--	--	--	--	--	intergenic	--	--	--	--
S. cannifolium_65714	G	S. 'Parrish'_63610	A	G<->A	--	--	--	--	--	intergenic	--	--	--	--
S. cannifolium_65843	A	S. 'Parrish'_63745	C	A<->C	--	--	--	--	--	intergenic	--	--	--	--
S. cannifolium_6585	C	S. 'Parrish'_5939	T	C<->T	--	--	--	--	--	intergenic	--	--	--	--
S. cannifolium_65996	G	S. 'Parrish'_63898	A	G<->A	--	--	--	--	--	intergenic	--	--	--	--
S. cannifolium_66080	G	S. 'Parrish'_63982	A	G<->A	--	--	--	--	--	intergenic	--	--	--	--
S. cannifolium_66120	A	S. 'Parrish'_64022	G	A<->G	--	--	--	--	--	intergenic	--	--	--	--
S. cannifolium_66126	T	S. 'Parrish'_64028	C	T<->C	--	--	--	--	--	intergenic	--	--	--	--
S. cannifolium_66176	T	S. 'Parrish'_64078	C	T<->C	--	--	--	--	--	intergenic	--	--	--	--
S. cannifolium_66196	C	S. 'Parrish'_64098	A	C<->A	--	--	--	--	--	intergenic	--	--	--	--
S. cannifolium_6658	G	S. 'Parrish'_6021	A	G<->A	--	--	--	--	--	intergenic	--	--	--	--
S. cannifolium_66609	T	S. 'Parrish'_64511	G	T<->G	253,0	85	TTT<->GTT	F<->V	nonsyn	ycf4	66357	66911	+	--
S. cannifolium_66610	T	S. 'Parrish'_64512	G	T<->G	254,1	85	TTT<->TGT	F<->C	nonsyn	ycf4	66357	66911	+	--
S. cannifolium_66611	T	S. 'Parrish'_64513	G	T<->G	255,2	85	TTT<->TTG	F<->L	nonsyn	ycf4	66357	66911	+	--
S. cannifolium_66613	G	S. 'Parrish'_64515	T	G<->T	257,1	86	TGT<->TTT	C<->F	nonsyn	ycf4	66357	66911	+	--
S. cannifolium_66623	C	S. 'Parrish'_64525	T	C<->T	267,2	89	GGC<->GGT	G<->G	syn	ycf4	66357	66911	+	--
S. cannifolium_66635	T	S. 'Parrish'_64537	C	T<->C	279,2	93	GAT<->GAC	D<->D	syn	ycf4	66357	66911	+	--
S. cannifolium_66636	A	S. 'Parrish'_64538	G	A<->G	280,0	94	AAA<->GAA	K<->E	nonsyn	ycf4	66357	66911	+	--
S. cannifolium_66637	A	S. 'Parrish'_64539	G	A<->G	281,1	94	AAA<->AGA	K<->R	nonsyn	ycf4	66357	66911	+	--
S. cannifolium_66867	G	S. 'Parrish'_64769	A	G<->A	511,0	171	GCG<->ACG	A<->T	nonsyn	ycf4	66357	66911	+	--
S. cannifolium_66875	A	S. 'Parrish'_64777	G	A<->G	519,2	173	TTA<->TTG	L<->L	syn	ycf4	66357	66911	+	--
S. cannifolium_66915	A	S. 'Parrish'_64817	T	A<->T	--	--	--	--	--	intergenic	--	--	--	--
S. cannifolium_67056	T	S. 'Parrish'_64963	C	T<->C	--	--	--	--	--	intergenic	--	--	--	--
S. cannifolium_67088	T	S. 'Parrish'_64995	C	T<->C	--	--	--	--	--	intergenic	--	--	--	--
S. cannifolium_67277	C	S. 'Parrish'_65184	A	C<->A	--	--	--	--	--	intergenic	--	--	--	--
S. cannifolium_67296	G	S. 'Parrish'_65203	T	G<->T	--	--	--	--	--	intergenic	--	--	--	--
S. cannifolium_67329	A	S. 'Parrish'_65236	T	A<->T	--	--	--	--	--	intergenic	--	--	--	--
S. cannifolium_67445	T	S. 'Parrish'_65352	C	T<->C	--	--	--	--	--	intergenic	--	--	--	--
S. cannifolium_67480	T	S. 'Parrish'_65387	C	T<->C	--	--	--	--	--	intergenic	--	--	--	--
S. cannifolium_67511	C	S. 'Parrish'_65418	A	C<->A	--	--	--	--	--	intergenic	--	--	--	--
S. cannifolium_67722	A	S. 'Parrish'_65615	G	A<->G	--	--	--	--	--	intergenic	--	--	--	--
S. cannifolium_67784	T	S. 'Parrish'_65677	C	T<->C	--	--	--	--	--	intergenic	--	--	--	--
S. cannifolium_67884	T	S. 'Parrish'_65777	A	T<->A	--	--	--	--	--	intergenic	--	--	--	--
S. cannifolium_68125	A	S. 'Parrish'_66018	C	A<->C	14,1	5	TAC<->TCC	Y<->S	nonsyn	cemA	68112	68588	+	--
S. cannifolium_68214	A	S. 'Parrish'_66107	G	A<->G	103,0	35	AGC<->GGC	S<->G	nonsyn	cemA	68112	68588	+	--
S. cannifolium_68249	C	S. 'Parrish'_66142	A	C<->A	138,2	46	TTC<->TTA	F<->L	nonsyn	cemA	68112	68588	+	--
S. cannifolium_68250	G	S. 'Parrish'_66143	A	G<->A	139,0	47	GCT<->ACT	A<->T	nonsyn	cemA	68112	68588	+	--
S. cannifolium_68256	C	S. 'Parrish'_66149	A	C<->A	145,0	49	CTA<->ATA	L<->I	nonsyn	cemA	68112	68588	+	--
S. cannifolium_68258	A	S. 'Parrish'_66151	T	A<->T	147,2	49	CTA<->CTT	L<->L	syn	cemA	68112	68588	+	--
S. cannifolium_68321	A	S. 'Parrish'_66214	C	A<->C	210,2	70	TTA<->TTC	L<->F	nonsyn	cemA	68112	68588	+	--
S. cannifolium_68393	C	S. 'Parrish'_66286	T	C<->T	282,2	94	CAC<->CAT	H<->H	syn	cemA	68112	68588	+	--
S. cannifolium_68670	C	S. 'Parrish'_66563	T	C<->T	--	--	--	--	--	intergenic	--	--	--	--
S. cannifolium_69044	C	S. 'Parrish'_66937	T	C<->T	234,2	78	ACC<->ACT	T<->T	syn	petA	68811	69773	+	--
S. cannifolium_69113	G	S. 'Parrish'_67006	A	G<->A	303,2	101	AAG<->AAA	K<->K	syn	petA	68811	69773	+	--
S. cannifolium_69287	A	S. 'Parrish'_67180	G	A<->G	477,2	159	AGA<->AGG	R<->R	syn	petA	68811	69773	+	--
S. cannifolium_69816	A	S. 'Parrish'_67709	C	A<->C	--	--	--	--	--	intergenic	--	--	--	--
S. cannifolium_69827	G	S. 'Parrish'_67720	T	G<->T	--	--	--	--	--	intergenic	--	--	--	--
S. cannifolium_69874	T	S. 'Parrish'_67766	G	T<->G	--	--	--	--	--	intergenic	--	--	--	--
S. cannifolium_69966	A	S. 'Parrish'_67858	C	A<->C	--	--	--	--	--	intergenic	--	--	--	--
S. cannifolium_70100	T	S. 'Parrish'_67992	C	T<->C	--	--	--	--	--	intergenic	--	--	--	--
S. cannifolium_70176	C	S. 'Parrish'_68068	T	C<->T	--	--	--	--	--	intergenic	--	--	--	--
S. cannifolium_70241	A	S. 'Parrish'_68137	C	A<->C	--	--	--	--	--	intergenic	--	--	--	--
S. cannifolium_70502	A	S. 'Parrish'_68394	C	A<->C	--	--	--	--	--	intergenic	--	--	--	--
S. cannifolium_70543	A	S. 'Parrish'_68435	C	A<->C	--	--	--	--	--	intergenic	--	--	--	--
S. cannifolium_70718	T	S. 'Parrish'_68614	A	T<->A	--	--	--	--	--	intergenic	--	--	--	--
S. cannifolium_70719	A	S. 'Parrish'_68615	T	A<->T	--	--	--	--	--	intergenic	--	--	--	--
S. cannifolium_70726	T	S. 'Parrish'_68622	A	T<->A	--	--	--	--	--	intergenic	--	--	--	--
S. cannifolium_70788	C	S. 'Parrish'_68684	T	C<->T	--	--	--	--	--	intergenic	--	--	--	--
S. cannifolium_70792	G	S. 'Parrish'_68688	A	G<->A	--	--	--	--	--	intergenic	--	--	--	--
S. cannifolium_71263	T	S. 'Parrish'_69159	G	T<->G	12,2	4	TCA<->TCC	S<->S	syn	psbL	71158	71274	-	--
S. cannifolium_71487	C	S. 'Parrish'_69383	T	C<->T	192,2	64	CCG<->CCA	P<->P	syn	psbE	71427	71678	-	--
S. cannifolium_71874	G	S. 'Parrish'_69770	C	G<->C	--	--	--	--	--	intergenic	--	--	--	--
S. cannifolium_71900	T	S. 'Parrish'_69796	C	T<->C	--	--	--	--	--	intergenic	--	--	--	--
S. cannifolium_71982	T	S. 'Parrish'_69878	C	T<->C	--	--	--	--	--	intergenic	--	--	--	--
S. cannifolium_72002	A	S. 'Parrish'_69898	G	A<->G	--	--	--	--	--	intergenic	--	--	--	--
S. cannifolium_72173	G	S. 'Parrish'_70070	T	G<->T	--	--	--	--	--	intergenic	--	--	--	--
S. cannifolium_72353	G	S. 'Parrish'_70246	A	G<->A	--	--	--	--	--	intergenic	--	--	--	--
S. cannifolium_72364	G	S. 'Parrish'_70257	A	G<->A	--	--	--	--	--	intergenic	--	--	--	--
S. cannifolium_72574	G	S. 'Parrish'_70467	A	G<->A	--	--	--	--	--	intergenic	--	--	--	--
S. cannifolium_72645	G	S. 'Parrish'_70538	A	G<->A	--	--	--	--	--	intergenic	--	--	--	--
S. cannifolium_73017	C	S. 'Parrish'_70913	T	C<->T	--	--	--	--	--	intergenic	--	--	--	--
S. cannifolium_73085	C	S. 'Parrish'_70981	A	C<->A	--	--	--	--	--	intergenic	--	--	--	--
S. cannifolium_73823	A	S. 'Parrish'_71718	T	A<->T	--	--	--	--	--	intergenic	--	--	--	--
S. cannifolium_73858	G	S. 'Parrish'_71753	A	G<->A	--	--	--	--	--	intergenic	--	--	--	--
S. cannifolium_7387	G	S. 'Parrish'_6752	A	G<->A	--	--	--	--	--	intergenic	--	--	--	--
S. cannifolium_73881	G	S. 'Parrish'_71777	T	G<->T	--	--	--	--	--	intergenic	--	--	--	--
S. cannifolium_73896	A	S. 'Parrish'_71792	T	A<->T	--	--	--	--	--	intergenic	--	--	--	--
S. cannifolium_73897	A	S. 'Parrish'_71793	T	A<->T	--	--	--	--	--	intergenic	--	--	--	--
S. cannifolium_73898	A	S. 'Parrish'_71794	T	A<->T	--	--	--	--	--	intergenic	--	--	--	--
S. cannifolium_73902	C	S. 'Parrish'_71798	T	C<->T	--	--	--	--	--	intergenic	--	--	--	--
S. cannifolium_73903	A	S. 'Parrish'_71799	G	A<->G	--	--	--	--	--	intergenic	--	--	--	--
S. cannifolium_73904	T	S. 'Parrish'_71800	C	T<->C	--	--	--	--	--	intergenic	--	--	--	--
S. cannifolium_74061	T	S. 'Parrish'_71957	C	T<->C	29,1	10	GTG<->GCG	V<->A	nonsyn	psaJ	74033	74167	+	--
S. cannifolium_7425	C	S. 'Parrish'_6795	T	C<->T	--	--	--	--	--	intergenic	--	--	--	--
S. cannifolium_74306	A	S. 'Parrish'_72199	G	A<->G	--	--	--	--	--	intergenic	--	--	--	--
S. cannifolium_74513	A	S. 'Parrish'_72421	G	A<->G	--	--	--	--	--	intergenic	--	--	--	--
S. cannifolium_7454	A	S. 'Parrish'_6824	C	A<->C	--	--	--	--	--	intergenic	--	--	--	--
S. cannifolium_7458	A	S. 'Parrish'_6828	T	A<->T	--	--	--	--	--	intergenic	--	--	--	--
S. cannifolium_7461	T	S. 'Parrish'_6831	G	T<->G	--	--	--	--	--	intergenic	--	--	--	--
S. cannifolium_7475	A	S. 'Parrish'_6845	C	A<->C	--	--	--	--	--	intergenic	--	--	--	--
S. cannifolium_74760	A	S. 'Parrish'_72668	C	A<->C	144,2	48	TTA<->TTC	L<->F	nonsyn	rpl33	74617	74817	+	--
S. cannifolium_74986	A	S. 'Parrish'_72889	C	A<->C	--	--	--	--	--	intergenic	--	--	--	--
S. cannifolium_75047	A	S. 'Parrish'_72950	G	A<->G	36,2	12	AAA<->AAG	K<->K	syn	rps18	75012	75317	+	--
S. cannifolium_75232	C	S. 'Parrish'_73135	T	C<->T	221,1	74	TCG<->TTG	S<->L	nonsyn	rps18	75012	75317	+	--
S. cannifolium_75239	T	S. 'Parrish'_73142	C	T<->C	228,2	76	CCT<->CCC	P<->P	syn	rps18	75012	75317	+	--
S. cannifolium_7529	T	S. 'Parrish'_6899	C	T<->C	--	--	--	--	--	intergenic	--	--	--	--
S. cannifolium_75296	C	S. 'Parrish'_73199	T	C<->T	285,2	95	GGC<->GGT	G<->G	syn	rps18	75012	75317	+	--
S. cannifolium_7538	G	S. 'Parrish'_6908	T	G<->T	--	--	--	--	--	intergenic	--	--	--	--
S. cannifolium_75501	T	S. 'Parrish'_73404	G	T<->G	--	--	--	--	--	intergenic	--	--	--	--
S. cannifolium_75605	A	S. 'Parrish'_73526	G	A<->G	325,0	109	TGC<->CGC	C<->R	nonsyn	rpl20	75576	75929	-	--
S. cannifolium_75689	A	S. 'Parrish'_73610	G	A<->G	241,0	81	TTG<->CTG	L<->L	syn	rpl20	75576	75929	-	--
S. cannifolium_75962	T	S. 'Parrish'_73883	C	T<->C	--	--	--	--	--	intergenic	--	--	--	--
S. cannifolium_7603	T	S. 'Parrish'_6973	A	T<->A	--	--	--	--	--	intergenic	--	--	--	--
S. cannifolium_76083	G	S. 'Parrish'_74004	A	G<->A	--	--	--	--	--	intergenic	--	--	--	--
S. cannifolium_76084	G	S. 'Parrish'_74005	A	G<->A	--	--	--	--	--	intergenic	--	--	--	--
S. cannifolium_76085	A	S. 'Parrish'_74006	C	A<->C	--	--	--	--	--	intergenic	--	--	--	--
S. cannifolium_76109	C	S. 'Parrish'_74030	T	C<->T	--	--	--	--	--	intergenic	--	--	--	--
S. cannifolium_76143	A	S. 'Parrish'_74064	T	A<->T	--	--	--	--	--	intergenic	--	--	--	--
S. cannifolium_76153	C	S. 'Parrish'_74075	A	C<->A	--	--	--	--	--	intergenic	--	--	--	--
S. cannifolium_7631	T	S. 'Parrish'_6995	C	T<->C	--	--	--	--	--	intergenic	--	--	--	--
S. cannifolium_76330	G	S. 'Parrish'_74252	A	G<->A	--	--	--	--	--	intergenic	--	--	--	--
S. cannifolium_7657	A	S. 'Parrish'_7021	G	A<->G	--	--	--	--	--	intergenic	--	--	--	--
S. cannifolium_76608	T	S. 'Parrish'_74530	C	T<->C	--	--	--	--	--	intergenic	--	--	--	--
S. cannifolium_76920	C	S. 'Parrish'_74842	T	C<->T	--	--	--	--	--	intergenic	--	--	--	--
S. cannifolium_76932	A	S. 'Parrish'_74854	C	A<->C	--	--	--	--	--	intergenic	--	--	--	--
S. cannifolium_76933	A	S. 'Parrish'_74855	C	A<->C	--	--	--	--	--	intergenic	--	--	--	--
S. cannifolium_76948	A	S. 'Parrish'_74870	C	A<->C	--	--	--	--	--	intergenic	--	--	--	--
S. cannifolium_77004	T	S. 'Parrish'_74926	C	T<->C	--	--	--	--	--	intergenic	--	--	--	--
S. cannifolium_77400	T	S. 'Parrish'_75322	C	T<->C	--	--	--	--	--	intergenic	--	--	--	--
S. cannifolium_77616	T	S. 'Parrish'_75538	G	T<->G	--	--	--	--	--	intergenic	--	--	--	--
S. cannifolium_77655	G	S. 'Parrish'_75571	A	G<->A	--	--	--	--	--	intergenic	--	--	--	--
S. cannifolium_78133	C	S. 'Parrish'_76048	T	C<->T	--	--	--	--	--	intergenic	--	--	--	--
S. cannifolium_7824	C	S. 'Parrish'_7182	T	C<->T	--	--	--	--	--	intergenic	--	--	--	--
S. cannifolium_78295	T	S. 'Parrish'_76213	C	T<->C	--	--	--	--	--	intergenic	--	--	--	--
S. cannifolium_78531	C	S. 'Parrish'_76339	A	C<->A	--	--	--	--	--	intergenic	--	--	--	--
S. cannifolium_78544	C	S. 'Parrish'_76352	T	C<->T	--	--	--	--	--	intergenic	--	--	--	--
S. cannifolium_7864	G	S. 'Parrish'_7222	T	G<->T	--	--	--	--	--	intergenic	--	--	--	--
S. cannifolium_78643	T	S. 'Parrish'_76449	G	T<->G	--	--	--	--	--	intergenic	--	--	--	--
S. cannifolium_78679	A	S. 'Parrish'_76485	G	A<->G	--	--	--	--	--	intergenic	--	--	--	--
S. cannifolium_7872	C	S. 'Parrish'_7230	A	C<->A	--	--	--	--	--	intergenic	--	--	--	--
S. cannifolium_78792	G	S. 'Parrish'_76589	A	G<->A	--	--	--	--	--	intergenic	--	--	--	--
S. cannifolium_7894	G	S. 'Parrish'_7252	A	G<->A	--	--	--	--	--	intergenic	--	--	--	--
S. cannifolium_79099	A	S. 'Parrish'_76895	T	A<->T	--	--	--	--	--	intergenic	--	--	--	--
S. cannifolium_79103	T	S. 'Parrish'_76899	C	T<->C	--	--	--	--	--	intergenic	--	--	--	--
S. cannifolium_79262	T	S. 'Parrish'_77058	C	T<->C	--	--	--	--	--	intergenic	--	--	--	--
S. cannifolium_79725	C	S. 'Parrish'_77527	T	C<->T	195,2	65	TTC<->TTT	F<->F	syn	psbB	79531	81057	+	--
S. cannifolium_80457	C	S. 'Parrish'_78259	A	C<->A	927,2	309	TTC<->TTA	F<->L	nonsyn	psbB	79531	81057	+	--
S. cannifolium_80493	G	S. 'Parrish'_78295	A	G<->A	963,2	321	AAG<->AAA	K<->K	syn	psbB	79531	81057	+	--
S. cannifolium_80613	C	S. 'Parrish'_78415	T	C<->T	1083,2	361	ACC<->ACT	T<->T	syn	psbB	79531	81057	+	--
S. cannifolium_80712	G	S. 'Parrish'_78514	A	G<->A	1182,2	394	CAG<->CAA	Q<->Q	syn	psbB	79531	81057	+	--
S. cannifolium_80922	C	S. 'Parrish'_78724	T	C<->T	1392,2	464	TTC<->TTT	F<->F	syn	psbB	79531	81057	+	--
S. cannifolium_81398	C	S. 'Parrish'_79196	T	C<->T	--	--	--	--	--	intergenic	--	--	--	--
S. cannifolium_81401	T	S. 'Parrish'_79199	G	T<->G	--	--	--	--	--	intergenic	--	--	--	--
S. cannifolium_81402	C	S. 'Parrish'_79200	G	C<->G	--	--	--	--	--	intergenic	--	--	--	--
S. cannifolium_81403	C	S. 'Parrish'_79201	A	C<->A	--	--	--	--	--	intergenic	--	--	--	--
S. cannifolium_81406	A	S. 'Parrish'_79204	G	A<->G	--	--	--	--	--	intergenic	--	--	--	--
S. cannifolium_81595	G	S. 'Parrish'_79393	A	G<->A	--	--	--	--	--	intergenic	--	--	--	--
S. cannifolium_81716	C	S. 'Parrish'_79514	T	C<->T	52,0	18	CTT<->TTT	L<->F	nonsyn	psbH	81665	81886	+	--
S. cannifolium_81879	T	S. 'Parrish'_79677	C	T<->C	215,1	72	GTG<->GCG	V<->A	nonsyn	psbH	81665	81886	+	--
S. cannifolium_82267	G	S. 'Parrish'_80067	A	G<->A	--	--	--	--	--	intergenic	--	--	--	--
S. cannifolium_8229	A	S. 'Parrish'_7580	G	A<->G	--	--	--	--	--	intergenic	--	--	--	--
S. cannifolium_8230	T	S. 'Parrish'_7581	A	T<->A	--	--	--	--	--	intergenic	--	--	--	--
S. cannifolium_82474	A	S. 'Parrish'_80260	G	A<->G	--	--	--	--	--	intergenic	--	--	--	--
S. cannifolium_82485	C	S. 'Parrish'_80271	T	C<->T	--	--	--	--	--	intergenic	--	--	--	--
S. cannifolium_82573	T	S. 'Parrish'_80357	G	T<->G	--	--	--	--	--	intergenic	--	--	--	--
S. cannifolium_82666	A	S. 'Parrish'_80450	C	A<->C	--	--	--	--	--	intergenic	--	--	--	--
S. cannifolium_8306	G	S. 'Parrish'_7657	A	G<->A	--	--	--	--	--	intergenic	--	--	--	--
S. cannifolium_83266	A	S. 'Parrish'_81050	G	A<->G	480,2	160	GGA<->GGG	G<->G	syn	petB	82787	83428	+	--
S. cannifolium_8375	T	S. 'Parrish'_7726	A	T<->A	--	--	--	--	--	intergenic	--	--	--	--
S. cannifolium_8381	A	S. 'Parrish'_7732	T	A<->T	--	--	--	--	--	intergenic	--	--	--	--
S. cannifolium_83860	C	S. 'Parrish'_81644	T	C<->T	--	--	--	--	--	intergenic	--	--	--	--
S. cannifolium_84018	T	S. 'Parrish'_81797	G	T<->G	--	--	--	--	--	intergenic	--	--	--	--
S. cannifolium_84194	C	S. 'Parrish'_81973	T	C<->T	--	--	--	--	--	intergenic	--	--	--	--
S. cannifolium_84234	A	S. 'Parrish'_82013	G	A<->G	--	--	--	--	--	intergenic	--	--	--	--
S. cannifolium_84340	C	S. 'Parrish'_82119	A	C<->A	--	--	--	--	--	intergenic	--	--	--	--
S. cannifolium_84519	A	S. 'Parrish'_82298	G	A<->G	127,0	43	AGG<->GGG	R<->G	nonsyn	petD	84393	84867	+	--
S. cannifolium_84582	A	S. 'Parrish'_82361	G	A<->G	190,0	64	AGA<->GGA	R<->G	nonsyn	petD	84393	84867	+	--
S. cannifolium_84786	G	S. 'Parrish'_82565	A	G<->A	394,0	132	GAT<->AAT	D<->N	nonsyn	petD	84393	84867	+	--
S. cannifolium_84871	A	S. 'Parrish'_82661	T	A<->T	--	--	--	--	--	intergenic	--	--	--	--
S. cannifolium_84994	A	S. 'Parrish'_82784	T	A<->T	--	--	--	--	--	intergenic	--	--	--	--
S. cannifolium_84995	A	S. 'Parrish'_82785	C	A<->C	--	--	--	--	--	intergenic	--	--	--	--
S. cannifolium_85080	T	S. 'Parrish'_82880	G	T<->G	--	--	--	--	--	intergenic	--	--	--	--
S. cannifolium_85137	A	S. 'Parrish'_82937	T	A<->T	990,2	330	ATT<->ATA	I<->I	syn	rpoA	85107	86126	-	--
S. cannifolium_8515	G	S. 'Parrish'_7866	A	G<->A	--	--	--	--	--	intergenic	--	--	--	--
S. cannifolium_85206	T	S. 'Parrish'_83006	C	T<->C	921,2	307	ATA<->ATG	I<->M	nonsyn	rpoA	85107	86126	-	--
S. cannifolium_85282	T	S. 'Parrish'_83082	C	T<->C	845,1	282	AAG<->AGG	K<->R	nonsyn	rpoA	85107	86126	-	--
S. cannifolium_85443	G	S. 'Parrish'_83243	A	G<->A	684,2	228	CCC<->CCT	P<->P	syn	rpoA	85107	86126	-	--
S. cannifolium_85533	G	S. 'Parrish'_83333	A	G<->A	594,2	198	ATC<->ATT	I<->I	syn	rpoA	85107	86126	-	--
S. cannifolium_85582	G	S. 'Parrish'_83382	A	G<->A	545,1	182	GCG<->GTG	A<->V	nonsyn	rpoA	85107	86126	-	--
S. cannifolium_85875	G	S. 'Parrish'_83675	T	G<->T	252,2	84	GTC<->GTA	V<->V	syn	rpoA	85107	86126	-	--
S. cannifolium_85956	T	S. 'Parrish'_83756	C	T<->C	171,2	57	ATA<->ATG	I<->M	nonsyn	rpoA	85107	86126	-	--
S. cannifolium_86387	T	S. 'Parrish'_84189	C	T<->C	229,0	77	ACA<->GCA	T<->A	nonsyn	rps11	86199	86615	-	--
S. cannifolium_86445	C	S. 'Parrish'_84247	G	C<->G	171,2	57	GGG<->GGC	G<->G	syn	rps11	86199	86615	-	--
S. cannifolium_86451	G	S. 'Parrish'_84253	A	G<->A	165,2	55	TCC<->TCT	S<->S	syn	rps11	86199	86615	-	--
S. cannifolium_86454	G	S. 'Parrish'_84256	A	G<->A	162,2	54	TCC<->TCT	S<->S	syn	rps11	86199	86615	-	--
S. cannifolium_86565	C	S. 'Parrish'_84367	A	C<->A	51,2	17	GGG<->GGT	G<->G	syn	rps11	86199	86615	-	--
S. cannifolium_86651	C	S. 'Parrish'_84453	T	C<->T	--	--	--	--	--	intergenic	--	--	--	--
S. cannifolium_86696	C	S. 'Parrish'_84498	T	C<->T	--	--	--	--	--	intergenic	--	--	--	--
S. cannifolium_87033	T	S. 'Parrish'_84835	C	T<->C	--	--	--	--	--	intergenic	--	--	--	--
S. cannifolium_87105	G	S. 'Parrish'_84907	C	G<->C	--	--	--	--	--	intergenic	--	--	--	--
S. cannifolium_87106	A	S. 'Parrish'_84908	C	A<->C	--	--	--	--	--	intergenic	--	--	--	--
S. cannifolium_87196	T	S. 'Parrish'_84998	C	T<->C	--	--	--	--	--	intergenic	--	--	--	--
S. cannifolium_87280	C	S. 'Parrish'_85082	T	C<->T	--	--	--	--	--	intergenic	--	--	--	--
S. cannifolium_87318	A	S. 'Parrish'_85120	G	A<->G	--	--	--	--	--	intergenic	--	--	--	--
S. cannifolium_87563	T	S. 'Parrish'_85365	G	T<->G	163,0	55	AAA<->CAA	K<->Q	nonsyn	rps8	87327	87725	-	--
S. cannifolium_8760	A	S. 'Parrish'_8116	C	A<->C	--	--	--	--	--	intergenic	--	--	--	--
S. cannifolium_8761	A	S. 'Parrish'_8117	C	A<->C	--	--	--	--	--	intergenic	--	--	--	--
S. cannifolium_8764	A	S. 'Parrish'_8120	T	A<->T	--	--	--	--	--	intergenic	--	--	--	--
S. cannifolium_87748	T	S. 'Parrish'_85550	C	T<->C	--	--	--	--	--	intergenic	--	--	--	--
S. cannifolium_87929	A	S. 'Parrish'_85731	C	A<->C	327,2	109	TTT<->TTG	F<->L	nonsyn	rpl14	87887	88255	-	--
S. cannifolium_88336	G	S. 'Parrish'_86138	A	G<->A	--	--	--	--	--	intergenic	--	--	--	--
S. cannifolium_88458	T	S. 'Parrish'_86259	A	T<->A	--	--	--	--	--	intergenic	--	--	--	--
S. cannifolium_88509	G	S. 'Parrish'_86310	A	G<->A	--	--	--	--	--	intergenic	--	--	--	--
S. cannifolium_88641	C	S. 'Parrish'_86442	T	C<->T	--	--	--	--	--	intergenic	--	--	--	--
S. cannifolium_8866	G	S. 'Parrish'_8222	T	G<->T	--	--	--	--	--	intergenic	--	--	--	--
S. cannifolium_89006	T	S. 'Parrish'_86811	A	T<->A	--	--	--	--	--	intergenic	--	--	--	--
S. cannifolium_89010	C	S. 'Parrish'_86815	T	C<->T	--	--	--	--	--	intergenic	--	--	--	--
S. cannifolium_89014	C	S. 'Parrish'_86819	T	C<->T	--	--	--	--	--	intergenic	--	--	--	--
S. cannifolium_89018	C	S. 'Parrish'_86821	T	C<->T	--	--	--	--	--	intergenic	--	--	--	--
S. cannifolium_89020	G	S. 'Parrish'_86823	T	G<->T	--	--	--	--	--	intergenic	--	--	--	--
S. cannifolium_89021	G	S. 'Parrish'_86824	A	G<->A	--	--	--	--	--	intergenic	--	--	--	--
S. cannifolium_89026	A	S. 'Parrish'_86828	C	A<->C	--	--	--	--	--	intergenic	--	--	--	--
S. cannifolium_89145	A	S. 'Parrish'_86949	C	A<->C	--	--	--	--	--	intergenic	--	--	--	--
S. cannifolium_89149	A	S. 'Parrish'_86953	T	A<->T	--	--	--	--	--	intergenic	--	--	--	--
S. cannifolium_89155	T	S. 'Parrish'_86959	A	T<->A	--	--	--	--	--	intergenic	--	--	--	--
S. cannifolium_89162	A	S. 'Parrish'_86965	C	A<->C	--	--	--	--	--	intergenic	--	--	--	--
S. cannifolium_89168	A	S. 'Parrish'_86970	C	A<->C	--	--	--	--	--	intergenic	--	--	--	--
S. cannifolium_89191	A	S. 'Parrish'_86992	T	A<->T	--	--	--	--	--	intergenic	--	--	--	--
S. cannifolium_89207	T	S. 'Parrish'_87009	A	T<->A	--	--	--	--	--	intergenic	--	--	--	--
S. cannifolium_89208	C	S. 'Parrish'_87010	T	C<->T	--	--	--	--	--	intergenic	--	--	--	--
S. cannifolium_89212	T	S. 'Parrish'_87014	A	T<->A	--	--	--	--	--	intergenic	--	--	--	--
S. cannifolium_89929	A	S. 'Parrish'_87257	C	A<->C	--	--	--	--	--	intergenic	--	--	--	--
S. cannifolium_89951	A	S. 'Parrish'_87279	G	A<->G	--	--	--	--	--	intergenic	--	--	--	--
S. cannifolium_9002	T	S. 'Parrish'_8358	G	T<->G	18,2	6	TTT<->TTG	F<->L	nonsyn	psbK	8985	9173	+	--
S. cannifolium_9013	G	S. 'Parrish'_8369	A	G<->A	29,1	10	TGT<->TAT	C<->Y	nonsyn	psbK	8985	9173	+	--
S. cannifolium_90135	T	S. 'Parrish'_87467	A	T<->A	--	--	--	--	--	intergenic	--	--	--	--
S. cannifolium_90141	G	S. 'Parrish'_87473	A	G<->A	--	--	--	--	--	intergenic	--	--	--	--
S. cannifolium_90246	C	S. 'Parrish'_87577	T	C<->T	--	--	--	--	--	intergenic	--	--	--	--
S. cannifolium_90303	C	S. 'Parrish'_87635	A	C<->A	--	--	--	--	--	intergenic	--	--	--	--
S. cannifolium_90366	T	S. 'Parrish'_87698	C	T<->C	--	--	--	--	--	intergenic	--	--	--	--
S. cannifolium_90368	A	S. 'Parrish'_87700	G	A<->G	--	--	--	--	--	intergenic	--	--	--	--
S. cannifolium_90482	A	S. 'Parrish'_87814	C	A<->C	--	--	--	--	--	intergenic	--	--	--	--
S. cannifolium_90514	C	S. 'Parrish'_87846	T	C<->T	--	--	--	--	--	intergenic	--	--	--	--
S. cannifolium_90541	G	S. 'Parrish'_87873	A	G<->A	--	--	--	--	--	intergenic	--	--	--	--
S. cannifolium_90792	T	S. 'Parrish'_88124	C	T<->C	477,2	159	GGA<->GGG	G<->G	syn	rps3	90612	91268	-	--
S. cannifolium_91073	T	S. 'Parrish'_88405	G	T<->G	196,0	66	AAA<->CAA	K<->Q	nonsyn	rps3	90612	91268	-	--
S. cannifolium_91098	G	S. 'Parrish'_88430	A	G<->A	171,2	57	TTC<->TTT	F<->F	syn	rps3	90612	91268	-	--
S. cannifolium_91393	C	S. 'Parrish'_88725	T	C<->T	312,2	104	CTG<->CTA	L<->L	syn	rpl22	91315	91704	-	--
S. cannifolium_91531	A	S. 'Parrish'_88863	C	A<->C	174,2	58	TTT<->TTG	F<->L	nonsyn	rpl22	91315	91704	-	--
S. cannifolium_91636	A	S. 'Parrish'_88968	G	A<->G	69,2	23	TCT<->TCC	S<->S	syn	rpl22	91315	91704	-	--
S. cannifolium_91687	C	S. 'Parrish'_89019	T	C<->T	18,2	6	TCG<->TCA	S<->S	syn	rpl22	91315	91704	-	--
S. cannifolium_91719	T	S. 'Parrish'_89051	G	T<->G	--	--	--	--	--	intergenic	--	--	--	--
S. cannifolium_91733	C	S. 'Parrish'_89065	T	C<->T	--	--	--	--	--	intergenic	--	--	--	--
S. cannifolium_91739	T	S. 'Parrish'_89070	G	T<->G	--	--	--	--	--	intergenic	--	--	--	--
S. cannifolium_91748	T	S. 'Parrish'_89074	G	T<->G	--	--	--	--	--	intergenic	--	--	--	--
S. cannifolium_91751	C	S. 'Parrish'_89077	G	C<->G	--	--	--	--	--	intergenic	--	--	--	--
S. cannifolium_91755	A	S. 'Parrish'_89080	C	A<->C	--	--	--	--	--	intergenic	--	--	--	--
S. cannifolium_91757	G	S. 'Parrish'_89082	C	G<->C	--	--	--	--	--	intergenic	--	--	--	--
S. cannifolium_91763	C	S. 'Parrish'_89086	T	C<->T	--	--	--	--	--	intergenic	--	--	--	--
S. cannifolium_91764	C	S. 'Parrish'_89087	T	C<->T	--	--	--	--	--	intergenic	--	--	--	--
S. cannifolium_91767	C	S. 'Parrish'_89090	T	C<->T	--	--	--	--	--	intergenic	--	--	--	--
S. cannifolium_91778	G	S. 'Parrish'_89095	T	G<->T	--	--	--	--	--	intergenic	--	--	--	--
S. cannifolium_91779	A	S. 'Parrish'_89096	T	A<->T	--	--	--	--	--	intergenic	--	--	--	--
S. cannifolium_91783	A	S. 'Parrish'_89099	T	A<->T	--	--	--	--	--	intergenic	--	--	--	--
S. cannifolium_91788	C	S. 'Parrish'_89104	T	C<->T	--	--	--	--	--	intergenic	--	--	--	--
S. cannifolium_91789	A	S. 'Parrish'_89105	T	A<->T	--	--	--	--	--	intergenic	--	--	--	--
S. cannifolium_91790	C	S. 'Parrish'_89106	T	C<->T	--	--	--	--	--	intergenic	--	--	--	--
S. cannifolium_91792	T	S. 'Parrish'_89108	A	T<->A	--	--	--	--	--	intergenic	--	--	--	--
S. cannifolium_91796	C	S. 'Parrish'_89112	A	C<->A	--	--	--	--	--	intergenic	--	--	--	--
S. cannifolium_91800	T	S. 'Parrish'_89120	A	T<->A	--	--	--	--	--	intergenic	--	--	--	--
S. cannifolium_91804	T	S. 'Parrish'_89124	C	T<->C	--	--	--	--	--	intergenic	--	--	--	--
S. cannifolium_91806	G	S. 'Parrish'_89126	T	G<->T	--	--	--	--	--	intergenic	--	--	--	--
S. cannifolium_91807	T	S. 'Parrish'_89127	A	T<->A	--	--	--	--	--	intergenic	--	--	--	--
S. cannifolium_91808	T	S. 'Parrish'_89128	A	T<->A	--	--	--	--	--	intergenic	--	--	--	--
S. cannifolium_91817	T	S. 'Parrish'_89139	A	T<->A	--	--	--	--	--	intergenic	--	--	--	--
S. cannifolium_91818	T	S. 'Parrish'_89140	A	T<->A	--	--	--	--	--	intergenic	--	--	--	--
S. cannifolium_91837	T	S. 'Parrish'_89163	G	T<->G	--	--	--	--	--	intergenic	--	--	--	--
S. cannifolium_91843	A	S. 'Parrish'_89169	G	A<->G	--	--	--	--	--	intergenic	--	--	--	--
S. cannifolium_91844	T	S. 'Parrish'_89170	A	T<->A	--	--	--	--	--	intergenic	--	--	--	--
S. cannifolium_91848	A	S. 'Parrish'_89174	G	A<->G	--	--	--	--	--	intergenic	--	--	--	--
S. cannifolium_92166	A	S. 'Parrish'_89491	T	A<->T	--	--	--	--	--	intergenic	--	--	--	--
S. cannifolium_92171	G	S. 'Parrish'_89496	T	G<->T	--	--	--	--	--	intergenic	--	--	--	--
S. cannifolium_92172	G	S. 'Parrish'_89497	T	G<->T	--	--	--	--	--	intergenic	--	--	--	--
S. cannifolium_92175	A	S. 'Parrish'_89500	C	A<->C	--	--	--	--	--	intergenic	--	--	--	--
S. cannifolium_92176	A	S. 'Parrish'_89501	C	A<->C	--	--	--	--	--	intergenic	--	--	--	--
S. cannifolium_9643	A	S. 'Parrish'_8768	C	A<->C	--	--	--	--	--	intergenic	--	--	--	--
S. cannifolium_9848	A	S. 'Parrish'_8974	C	A<->C	--	--	--	--	--	intergenic	--	--	--	--
S. cannifolium_9982	C	S. 'Parrish'_9108	T	C<->T	--	--	--	--	--	intergenic	--	--	--	--
