# Supplementary material for: Complete chloroplast genome sequence and phylogenetic analysis of Spathiphyllum 'Parrish'
Source: PLoS One. 2019 Oct 23;14(10):e0224038. doi: 10.1371/journal.pone.0224038 (PMC6808432; doi:10.1371/journal.pone.0224038)
Supplement: S7 Table — (XLS) [file pone.0224038.s009.xls]

S7 Table Indels in S. 'Parrish' relative to that of S. cannifolium genome
Sample Sequence ID	InDel type	Sample InDel start	Sample InDel end	Reference sequence ID	Ref start	Ref end	InDel sequence	Lastz alignment strand	Not Alignment length	N number	Gap number	Mismatch number	Alignment pattern	Ref sequence	Sample sequence
S. 'Parrish'	Insertion	120	121	S. cannifolium	204	204	A	+	0	0	0	6	||||||||||||||||||||||||||||||||X||||X|||||||||||X-|||||||||||||||X|||||||X|||||||||||||||||||X||||||	AGCTAAAGTATTTCACTTTTTATTTTTTTTTTATTAAAATATTATATTGC	AGCTAAAGGATTTAACTTTTTATTTCATTTTTTATTAAAATAGTATATTG
S. 'Parrish'	Insertion	1961	1962	S. cannifolium	2044	2044	T	+	0	0	0	0	||||||||||||||||||||||||||||||||||||||||||||||||||-||||||||||||||||||||||||||||||||||||||||||||||||||	GCATTTCAGAATGAAAATGACTGACATTTTTTTTTCTCTCTTGTTAATTT	GCATTTCAGAATGAAAATGACTGACATTTTTTTTTTCTCTCTTGTTAATT
S. 'Parrish'	Insertion	3923	3924	S. cannifolium	4005	4005	A	+	0	0	0	1	||||||||||||||||||||||||||||||||||||||||||||||||||-||||||||||||||||||||||||||||||||||||||||||||||X|||	GAAGAATAGTTAGGATTCATTAAATTAAAAAAAAAAGTAATTGATAATCC	GAAGAATAGTTAGGATTCATTAAATTAAAAAAAAAAAGTAATTGATAATC
S. 'Parrish'	Insertion	5057	5062	S. cannifolium	5152	5152	TCAAA	+	0	0	0	2	||||||||X|||||||||||||||||||||||||||||||||||||||||-||||||||||||||X|||||||||||||||||||||||||||||||||||	TGTATTTCAAAAATCTTTTGATTAATGTTCTTTAGACAATTAATTCGGCC	TGTATTTCAAAAATCTTTTGATTAATTCAAAGTTCTTTAGACAATGAATT
S. 'Parrish'	Deletion	4150	4150	S. cannifolium	4232	4233	T	+	0	0	0	2	||||||||||||||||||||||||||||X|||||||||||||||||||||-|||||||||||||||||||||||||||||X||||||||||||||||||||	TTTTGTTCCCTTCCTAAAATCAAAGGTTTTTTTTTGTACCGATCCCATCC	TTTTATTCCCTTCCTAAAATCAAAGGTTTTTTTTGTACCGATCCCATCCC
S. 'Parrish'	Insertion	5284	5285	S. cannifolium	5374	5374	C	+	3	0	0	0	|||||||||||||||||||||||||||||||||||||||||||||||-||||||||||||||||||||||||||||||||||||||||||||||||||	TGGCTCATTGGGATAGATAAGCAAAGCCCCCCCCAGAAACGTATAAGAGG	TGGCTCATTGGGATAGATAAGCAAAGCCCCCCCCCAGAAACGTATAAGAG
S. 'Parrish'	Insertion	5645	5649	S. cannifolium	6295	6295	TTTT	+	0	0	0	1	||||||||||||||||||||||||||||||||||||||||||||||||||-||||||||||||||||||||||||||||||||X|||||||||||||||||	ATTAGACTATGATTGGAATTGTTTTATTTTTCCATAAAGAAAAAACAAAA	ATTAGACTATGATTGGAATTGTTTTATTTTTTTTTCCATAAAGAAAAAAC
S. 'Parrish'	Insertion	5955	5964	S. cannifolium	6601	6601	TTTTTTTTT	+	0	0	0	1	||||||||||||||||||||||||||||||||||X|||||||||||||||-||||||||||||||||||||||||||||||||||||||||||||||||||	CCTTTCAAAACGGCAGCAACATACCCTTTTTTCTAGGGAAAAATTATATG	CCTTTCAAAATGGCAGCAACATACCCTTTTTTTTTTTTTTTCTAGGGAAA
S. 'Parrish'	Insertion	6619	6620	S. cannifolium	7256	7256	A	+	0	0	0	0	||||||||||||||||||||||||||||||||||||||||||||||||||-||||||||||||||||||||||||||||||||||||||||||||||||||	CTATGAAGGAAACCATTTATATTTACAAAAAAAAAAAAATGAGGAAATCA	CTATGAAGGAAACCATTTATATTTACAAAAAAAAAAAAAATGAGGAAATC
S. 'Parrish'	Insertion	6717	6718	S. cannifolium	7353	7353	A	+	0	0	0	1	||||||||||||||||||||||||||||||||||||||||||||||||||-||||||||||||||||||||||||||||||||||X|||||||||||||||	TCAGTTATGAAAAAGGATCCCTTCTCAAAAAAAAAATCCATTTTAGACCT	TCAGTTATGAAAAAGGATCCCTTCTCAAAAAAAAAAATCCATTTTAGACC
S. 'Parrish'	Insertion	6791	6796	S. cannifolium	7426	7426	AGGTT	+	0	0	0	6	|||||||||||X|||||||||||||||||||||||||||||||||||||X-||||||||||||||||||||||||||||X|||X||X|||||||||||||X	CATTACCTTTAATTTCCATTCCAATCAGGAACTAAATCATTTATTAACCA	CATTACCTTTAATTTCCATTCCAATTAGGTTAGGAACTAAATCATTTATT
S. 'Parrish'	Insertion	7378	7383	S. cannifolium	8028	8028	ACCAA	+	0	0	4	0	||||||||||||||||||||||||||||||||||||||||||||||||||-||||||||||||||||||||||||GGGG||||||||||||||||||||||	TCCATCATATACAATGAACATTTGTTACCAAAGGCATAGGTAATTATGTA	TCCATCATATACAATGAACATTTGTTACCAAACCAAAGGCATAGGTAATT
S. 'Parrish'	Insertion	8038	8043	S. cannifolium	8687	8687	AAATA	+	0	0	0	0	||||||||||||||||||||||||||||||||||||||||||||||||||-||||||||||||||||||||||||||||||||||||||||||||||||||	ATAAATATGACAATAAAAATAAAAATAAATAAAATAAATACATATGGCAT	ATAAATATGACAATAAAAATAAAAATAAATAAAATAAAATAAATACATAT
S. 'Parrish'	Insertion	8949	8950	S. cannifolium	9824	9824	T	+	0	0	0	1	||||||||||||||||||||||||||||||||||||||||||||||||||-||||||||||||||||||||||||X|||||||||||||||||||||||||	TTTATCATTTTTCCTTGCTATGAATATTTTTTTATGTATTCCATACATTT	TTTATCATTTTTCCTTGCTATGAATATTTTTTTTATGTATTCCATACATT
S. 'Parrish'	Insertion	9913	9919	S. cannifolium	11333	11333	TAATAT	+	0	0	5	2	|||GGGGG||||||||||||||X|||||||||||||||||||||||||||-|||||||||||||X||||||||||||||||||||||||||||||||||||	AAAGGTTAATCCTTTACCTCTTAATATTGAGGAAAAATATAAATTCTCGT	AAAGGTTAATCCTTTACCTCTTAATATAATATTTGAGGAAAAATAGAAAT
S. 'Parrish'	Insertion	10447	10451	S. cannifolium	11862	11862	CTTC	+	0	0	0	0	||||||||||||||||||||||||||||||||||||||||||||||||||-||||||||||||||||||||||||||||||||||||||||||||||||||	TGCCTTAGATCTGGGAACACATCGATCTTCCATAAAGGAGCCGAATGAAA	TGCCTTAGATCTGGGAACACATCGATCTTCCTTCCATAAAGGAGCCGAAT
S. 'Parrish'	Insertion	10678	10679	S. cannifolium	12089	12089	T	+	0	0	0	3	|||||||||||||||||||||||||||||||||||||||||||||||||X-|||||||||||||||||||||||||||||X|||||||||||X||||||||	CATGCAATCCAATTCTTGTTTTTTTCCGGATAAGAGAAGGAAGAAAGGGA	CATGCAATCCAATTCTTGTTTTTTTTTCGGATAAGAGAAGGAAGAAAGGG
S. 'Parrish'	Insertion	13025	13026	S. cannifolium	14435	14435	T	+	0	0	0	0	||||||||||||||||||||||||||||||||||||||||||||||||||-||||||||||||||||||||||||||||||||||||||||||||||||||	ATCTCTTCCCGAACCAAACATGAACCTTTCGATTCATTTGGCTCTCACGC	ATCTCTTCCCGAACCAAACATGAACCTTTTCGATTCATTTGGCTCTCACG
S. 'Parrish'	Insertion	13716	13720	S. cannifolium	15139	15139	AAAT	+	0	0	0	1	||||||||||||||||||||||||||||||||||||||||||||||||||-|||||||||||||||||||||||||||||||||||X||||||||||||||	TTTTCATCCTACTCTTATTTAAAATAAAAAAAATAAAGTGCAGCCGGTCG	TTTTCATCCTACTCTTATTTAAAATAAAATAAAAAAATAAAGTGCAGCCG
S. 'Parrish'	Insertion	14006	14007	S. cannifolium	15425	15425	T	+	0	0	0	0	||||||||||||||||||||||||||||||||||||||||||||||||||-||||||||||||||||||||||||||||||||||||||||||||||||||	GCCCTCTCCTTTTTTTGGTTGATTTCTTTTTTTTTTTTATGGGATTCTTT	GCCCTCTCCTTTTTTTGGTTGATTTCTTTTTTTTTTTTTATGGGATTCTT
S. 'Parrish'	Insertion	14372	14377	S. cannifolium	15790	15790	AAATG	+	0	0	6	2	||||X|||||||||||||||||||||||||||||||||||||||||||||-||||||||||||||||||||||||||||||||X|||GGGGGG||||||||	GAAATGTTGATATAATTTGAAGAAGCACAAGTCTAAGTCAAAAAAAGTAC	GAAATGTTGATATAATTTGAAGAAGCAAATGACAAGTCTAAGTCAAAAAA
S. 'Parrish'	Deletion	7024	7024	S. cannifolium	7661	7667	ATATGT	+	0	0	3	2	GGG|||||||||||||||||X|||||||||||||||||||||||||X|||-||||||||||||||||||||||||||||||||||||||||||||||||||	CTTGTACTTCAAGACCATGACTATAAATATGTATATGTTTTCCAATAATT	CTTGTACTTCAAGACCATGACTGTAAATATGTTTTCCAATAATTACTGAA
S. 'Parrish'	Deletion	7264	7264	S. cannifolium	7907	7912	AATAT	+	0	0	3	3	|||||||X|||||||X|||||||||||||||||||||X||||||||||||-||||||||||||||||||||||||||||GGG|||||||||||||||||||	TTTATTTTCATGGGTATGGAATGGAAAATATCTCATATAAGGTAAGATTT	TTTATTTTCATGGATATGGAATGGAACTCATATAAGGTAAGATTTAGATC
S. 'Parrish'	Deletion	7292	7292	S. cannifolium	7940	7943	TTT	+	0	0	5	1	||||X||||||||||||GGGGG||||||||||||||||||||||||||||-||||||||||||||||||||||||||||||||||||||||||||||||||	CATATAAGGTAAGATTTAGATCGTTATTTTTTTTTTTTCAGATAAAAAAA	CATATAAGGTAAGATTTAGATCGTTATTTTTTTTTCAGATAAAAAAATAA
S. 'Parrish'	Deletion	8756	8756	S. cannifolium	9630	9632	TT	+	0	0	0	1	||||||||||||||||||||||||||||||||||||||||||||||||||-|||||||||||X||||||||||||||||||||||||||||||||||||||	AAAACTCAAATGGATAATCTATTTCCTTTTTTTTTTACCAAAAAATGATC	AAAACTCAAATGGATAATCTATTTCCTTTTTTTTACCCAAAAATGATCTT
S. 'Parrish'	Deletion	9544	9544	S. cannifolium	10954	10955	T	+	0	0	1	0	||||||||||||||||||||||||||||||||||||||||||||||||||-|||||||||||||G||||||||||||||||||||||||||||||||||||	TTTTTATGTCCAACTTCAATATCTTCTTCAAGTCGGAACTGTCAGTAACA	TTTTTATGTCCAACTTCAATATCTTCTCAAGTCGGAACTNTCAGTAACAA
S. 'Parrish'	Deletion	9557	9557	S. cannifolium	10968	10969	G	+	0	0	5	0	||||||||||||||||||||||||||||||||||||G|||||||||||||-|||||||||||||||||||||||||||||||||||||||||GGGG|||||	TTCAATATCTTCTTCAAGTCGGAACTGTCAGTAACAACTTACCATGAAAC	TTCAATATCTTCNTCAAGTCGGAACTTCAGTAACAACTTACCATGAAACG
S. 'Parrish'	Deletion	9598	9598	S. cannifolium	11010	11014	TATT	+	0	0	1	2	||||||||G|||||||||||||||||||||||||||||||||||||||||-|||||||||||||||||||||||||X|||||||||X||||||||||||||	CATGAAACGAAAAGTATAACTTATTATATTATAGTTACATAAGCTTTTTT	CATGAAACGAAAAGTATAACTTATTAATAGTTACATAAGCTTTTTTATAT
S. 'Parrish'	Deletion	9870	9870	S. cannifolium	11286	11291	ATAAG	+	0	0	6	2	|||||||||X||||||||||||||||||||||||||||||||||||||||-||||||||||||||X|||||||||||||||||||||||||||GGGGGG||	ATATTCCAATTTCAGTTAATATTCCAATAAGAAACTTTATTTCTTAAAAA	ATATTCCAATTTCAGTTAATATTCCAAAACTTTATTTCTTGAAAAGGTTA
S. 'Parrish'	Deletion	10222	10222	S. cannifolium	11637	11638	T	+	0	0	0	0	||||||||||||||||||||||||||||||||||||||||||||||||||-||||||||||||||||||||||||||||||||||||||||||||||||||	GTTTCAGCTCGGTGGAAACAATATTCTTTTTTTTTCCTCAGGATTCCACA	GTTTCAGCTCGGTGGAAACAATATTCTTTTTTTTCCTCAGGATTCCACAA
S. 'Parrish'	Deletion	14412	14412	S. cannifolium	15826	15832	TTCTTA	+	0	0	5	1	|||||||||GGGGG||||||||||||||||||||||||||||||||X|||-||||||||||||||||||||||||||||||||||||||||||||||||||	GTCAAAAAAAGTACATTACGTACTTTTTCTTATTCTTATAGAATTAAACA	GTCAAAAAAAGTACATTACGTATTTTTTCTTATAGAATTAAACAAATGGA
S. 'Parrish'	Insertion	14691	14696	S. cannifolium	16110	16110	AAAAA	+	0	0	0	1	||||||||||||||||||||||||||||||||||||||||||||||||||-|||||||||||||||X||||||||||||||||||||||||||||||||||	TTCATGGTAAGTTAAGCTCCTCGCACAAAAAAAAAAGAAATGGTTAATGA	TTCATGGTAAGTTAAGCTCCTCGCACAAAAAAAAAAAAAAAGAAATAGTT
S. 'Parrish'	Insertion	17299	17305	S. cannifolium	18718	18718	TGTTTT	+	0	0	0	3	||||||||||||||||||||||||||||||||||||||X||||||||||X-|||||||||||||||||||||X||||||||||||||||||||||||||||	CACACTTGCTCTTTTTTTTTTTTTTAAAACAAAGAGACGAGGTATCTGAA	CACACTTGCTCTTTGTTTTTTTTTTTTGTTTTAAACAAAGAGACGAGGTA
S. 'Parrish'	Insertion	17483	17489	S. cannifolium	18896	18896	CTTTTA	+	0	0	0	1	||||||||||||||||||||X|||||||||||||||||||||||||||||-||||||||||||||||||||||||||||||||||||||||||||||||||	TTTAATTAAAAAAAAAAAAGAGTCTCCTTTTAGGAATCATTAAATCGTGT	TTTAATTAAAAAAAAAAAAGAGTCTCCTTTTACTTTTAGGAATCATTAAA
S. 'Parrish'	Deletion	15096	15096	S. cannifolium	16517	16526	CGCCTATTG	+	0	0	0	3	|||||||X||X|||||||||||||||||||||||||||||||||||||||-|||||||||||||||||||||||||||||||||||||||||X||||||||	ACATTTGTTTATTCCATAATGTAAACCGCCTATTGAATATGATTCTATCA	ACATTTGTTTATTCCATAATGTAAACAATATGATTCTATCATTTTTTTTT
S. 'Parrish'	Deletion	15392	15392	S. cannifolium	16802	16807	ATGAT	+	0	0	0	2	||||||||||||||||||||||||||||||||||||||||||||||||||-||||||||||||||||||||||||||||X|||||||||||||X|||||||	GCCAAAATCTTAGGAAAAAGATCTAAATGATCTCTTTTTCCTAAGATTTT	GCCAAAATCTTAGGAAAAAGATCTAACTCTTTTTCCTAAGATTTTTTTAC
S. 'Parrish'	Deletion	15547	15547	S. cannifolium	16962	16963	A	+	0	0	0	0	||||||||||||||||||||||||||||||||||||||||||||||||||-||||||||||||||||||||||||||||||||||||||||||||||||||	ACTCCACACGAATTGGGATAAGGTTGAAAAAAAAAAACAATTTTGAAAGC	ACTCCACACGAATTGGGATAAGGTTGAAAAAAAAAACAATTTTGAAAGCT
S. 'Parrish'	Deletion	23530	23530	S. cannifolium	24932	24933	T	+	0	0	0	0	||||||||||||||||||||||||||||||||||||||||||||||||||-||||||||||||||||||||||||||||||||||||||||||||||||||	AAATAAAGAAAGGGGTTTCTTTCTTATTTTTTTTTTTGTTTGAGAAAACC	AAATAAAGAAAGGGGTTTCTTTCTTATTTTTTTTTTGTTTGAGAAAACCC
S. 'Parrish'	Insertion	28088	28092	S. cannifolium	29490	29490	AAAA	+	0	0	0	0	||||||||||||||||||||||||||||||||||||||||||||||||||-||||||||||||||||||||||||||||||||||||||||||||||||||	ATCGAATTTGCGAAAGATACAAATGGAAAAAAATTGATAAATTCTTGGAA	ATCGAATTTGCGAAAGATACAAATGGAAAAAAAAAAATTGATAAATTCTT
S. 'Parrish'	Insertion	28347	28348	S. cannifolium	29745	29745	T	+	0	0	0	1	X|||||||||||||||||||||||||||||||||||||||||||||||||-||||||||||||||||||||||||||||||||||||||||||||||||||	TCAACTCAACAAATGATTAGCGGATCTTTTTTTTTTTTTTATAGCAGAAT	TCAACTCAACAAATGATTAGCGGATCTTTTTTTTTTTTTTTATAGCAGAA
S. 'Parrish'	Insertion	28686	28696	S. cannifolium	30059	30059	ACATATATTC	+	0	0	1	1	||||||||||||||||||||||||||||||X|||||||||||||||||||-||||||||||||||||||||||||||||||||||G|||||||||||||||	CTGTTTATGTTTTGGGGTTTACATTTACATATATACAAAATTGTTGTTAT	CTGTTTCTGTTTTGGGGTTTACATTTACATATATTCACATATATACAAAA
S. 'Parrish'	Insertion	28730	28731	S. cannifolium	30093	30093	C	+	0	0	10	0	||||||GGGGGGGGGG||||||||||||||||||||||||||||||||||-||||||||||||||||||||||||||||||||||||||||||||||||||	ACAAAATTGTTGTTATAATCGAAAATAAAAAAAAAAAGATTGATTATTTA	ACAAAATTGTTGTTATAATCGAAAATCAAAAAAAAAAAGATTGATTATTT
S. 'Parrish'	Insertion	28951	28953	S. cannifolium	30315	30315	TT	+	0	0	0	0	||||||||||||||||||||||||||||||||||||||||||||||||||-||||||||||||||||||||||||||||||||||||||||||||||||||	TAAATCCACTTTTTCCCCTTTTGACCTTTTTTTTTGAAAAGAAAGGAAAG	TAAATCCACTTTTTCCCCTTTTGACCTTTTTTTTTTTGAAAAGAAAGGAA
S. 'Parrish'	Deletion	28544	28544	S. cannifolium	29917	29918	G	+	0	0	0	1	|||||||||||||||||||||||||||||||||||||X||||||||||||-||||||||||||||||||||||||||||||||||||||||||||||||||	TATCATAGTTCCACTTGGGCAACACAGGTCGTGCCATATCATAATTGCTC	TATCATAGTTCCATTTGGGCAACACAGTCGTGCCATATCATAATTGCTCT
S. 'Parrish'	Deletion	28807	28807	S. cannifolium	30170	30172	TT	+	0	0	0	1	||||||||||||||||||||||||||||||||||||||||||||||||||-||||||||||||||||||||||||||||||||||||||||||X|||||||	ATTAGTAGTAAATCAATTTGATTTTCTTTTTTTTTTTGTCATTAAATTAA	ATTAGTAGTAAATCAATTTGATTTTCTTTTTTTTTGTCATTAAATTAAGG
S. 'Parrish'	Insertion	29707	29712	S. cannifolium	31070	31070	TGAAT	+	0	0	2	0	||||||||||||||||||||||||||||||||||||||||||||||||||-||||||||||||||||||||||||||||||||||||||||||||||||GG	ACTAAGGTAGTTAAAAAGTTAAGGAATGAATAAAGAGACTTTGTCTCCAG	ACTAAGGTAGTTAAAAAGTTAAGGAATGAATTGAATAAAGAGACTTTGTC
S. 'Parrish'	Insertion	29760	29765	S. cannifolium	31118	31118	AATCA	+	0	0	2	0	GG||||||||||||||||||||||||||||||||||||||||||||||||-||||||||||||||||||||||||||||||||||||||||||||||||||	AGACTCACAAGAAATTCTTAGTGCTCAATCAAATCAATCCATATTGATTG	AGACTCACAAGAAATTCTTAGTGCTCAATCAAATCAAATCAATCCATATT
S. 'Parrish'	Insertion	30582	30583	S. cannifolium	31936	31936	T	+	0	0	0	2	|||||||||||||||||||||||||||||||||||||||||||X||||||-||||||||||||||||||||||||||||||||||X|||||||||||||||	CGGAATGCCTATGATAGGAAATAAGATTTTTTTTTCAGCCAAGTTCTTCC	CGGAATGCCTATGATAGGAGATAAGATTTTTTTTTTCAGCCAAGTTCTTC
S. 'Parrish'	Insertion	30651	30656	S. cannifolium	32004	32004	ATATT	+	0	0	0	1	||||||||||||||||X|||||||||||||||||||||||||||||||||-||||||||||||||||||||||||||||||||||||||||||||||||||	TGAACCGGTTCTGACCAGAATTACGGACAATAAAAAACAAGCAACCTTTC	TGAACCGGTTCTGACCAGAATTACGGATATTACAATAAAAAACAAGCAAC
S. 'Parrish'	Insertion	31955	31959	S. cannifolium	33304	33304	TCTT	+	0	0	0	0	||||||||||||||||||||||||||||||||||||||||||||||||||-||||||||||||||||||||||||||||||||||||||||||||||||||	ACAACGGCCCTCTTCCTTATACAATATCTTTCCTTAGACTGATACAATTA	ACAACGGCCCTCTTCCTTATACAATATCTTTCTTTCCTTAGACTGATACA
S. 'Parrish'	Deletion	29600	29600	S. cannifolium	30963	30964	T	+	0	0	0	4	||X|||||||||||||||||||||||||||||||||||||||||||||||-|||||||||||||||||||||X||||||||||||||||||||||||XX||	GTCAAAGAGTCAAAAAGGACTCTCTATTTTTTTTTTGCTTCTAGGATTAA	GTCAAAGAGTCAAAAAGGACTCTCTATTTTTTTTTGCTTCTAGGATTCAA
S. 'Parrish'	Deletion	31021	31021	S. cannifolium	32370	32371	A	+	0	0	0	0	||||||||||||||||||||||||||||||||||||||||||||||||||-||||||||||||||||||||||||||||||||||||||||||||||||||	TCAATCAATGACTTCTTGGGAATGATAAAAAAAAAAAGGATTCCTTGGTT	TCAATCAATGACTTCTTGGGAATGATAAAAAAAAAAGGATTCCTTGGTTT
S. 'Parrish'	Deletion	32838	32838	S. cannifolium	34211	34212	G	+	0	0	0	3	||||||||||||||||||||||||||||||||X|||||||||||||||||-|X|||||||||||||||||||||||||||||||||||||X||||||||||	CTCTGACCAATTGAACTACAATCCCAGGGGGGATGTACAGCATACATATT	CTCTGACCGATTGAACTACAATCCCAGCGGGATGTACAGCATACATATTC
S. 'Parrish'	Insertion	35029	35035	S. cannifolium	36448	36448	GAATAA	+	0	0	0	3	|||||||||||||||||||||||||||||||||||||||||||||X||||-|||||||||||||||||||||||||||||||||||||XX|||||||||||	TTCTCTTGTTACTAGATGCTCCGTAGGAATAAATCGCGATATCCTTCCCC	TTCTCTTGTTACTAGATGCTCTGTAGGAATAAGAATAAATCGCGATATCC
S. 'Parrish'	Insertion	35321	35322	S. cannifolium	36734	36734	A	+	0	0	0	1	|||||||||||||||X||||||||||||||||||||||||||||||||||-||||||||||||||||||||||||||||||||||||||||||||||||||	AGTTCATTTTTTTGGTTCGACCTGCTAAAGAGGTACTCTGGCATTTGAGT	AGTTCATTTTTTTGGTTCGACCTGCTAAAAGAGGTACTCTGGCATTTGAG
S. 'Parrish'	Deletion	33884	33884	S. cannifolium	35299	35302	AAA	+	0	0	0	2	|||||||||||||||X|||||||||||||||||||||||||||||||||X-||||||||||||||||||||||||||||||||||||||||||||||||||	TAATTTAAATATAATTAACAAAATCAAAAAAAAAAAAATGAAATAACGAA	TAATTTAAATATAATTAACAAAATCCAAAAAAAAATGAAATAACGAAGCA
S. 'Parrish'	Deletion	34463	34463	S. cannifolium	35881	35885	GTTT	+	0	0	0	0	||||||||||||||||||||||||||||||||||||||||||||||||||-||||||||||||||||||||||||||||||||||||||||||||||||||	GCTTTTTCCACGAAACTCCAGTCTTCGTTTTTCAGCGGAGAGGAGAATAG	GCTTTTTCCACGAAACTCCAGTCTTCTTCAGCGGAGAGGAGAATAGAGAG
S. 'Parrish'	Insertion	38308	38312	S. cannifolium	39720	39720	ATTT	+	0	0	0	1	||||||||||||||||||X|||||||||||||||||||||||||||||||-||||||||||||||||||||||||||||||||||||||||||||||||||	TGACCATATAAGTGGATACACTAACCATTTATATATAGTTACGTTACATC	TGACCATATAAGTGGATACACTAACCATTTATTTATATATAGTTACGTTA
S. 'Parrish'	Deletion	38428	38428	S. cannifolium	39837	39846	TAAAATAAA	+	0	0	0	0	||||||||||||||||||||||||||||||||||||||||||||||||||-||||||||||||||||||||||||||||||||||||||||||||||||||	CAGGATCCAGTATATCTGTTTGTTTGTAAAATAAATAAAATAAATATAAA	CAGGATCCAGTATATCTGTTTGTTTGTAAAATAAATATAAATACTAAATA
S. 'Parrish'	Insertion	38885	38886	S. cannifolium	40302	40302	A	+	0	0	6	2	|||||||||||||||||||||||||||||||||||||X||||||||||||-|||||||||||||||||||||||||||||||||||||||||||XGGGGGG	ACACATTTAAATTAAATCTGAGTTCCAAAAAAAATACATTTTATTTGTTT	ACACATTTAAATTCAATCTGAGTTCCAAAAAAAAATACATTTTATTTGTT
S. 'Parrish'	Insertion	39446	39448	S. cannifolium	40965	40965	AA	+	0	0	0	1	||||||||||||||||||||||||||||||||||||||||||||||||X|-||||||||||||||||||||||||||||||||||||||||||||||||||	AATCACACCTAAAATACAAATTTTTGAAAAAAAAAAGAAATGTTGCGTTG	AATCACACCTAAAATACAAATTTTAGAAAAAAAAAAAAGAAATGTTGCGT
S. 'Parrish'	Insertion	45123	45124	S. cannifolium	46640	46640	T	+	0	0	0	0	||||||||||||||||||||||||||||||||||||||||||||||||||-||||||||||||||||||||||||||||||||||||||||||||||||||	TCTATATTTAACCACTCAAAAGTATCTTTTTTTTGGTTTTAGTAGCTATA	TCTATATTTAACCACTCAAAAGTATCTTTTTTTTTGGTTTTAGTAGCTAT
S. 'Parrish'	Insertion	46197	46199	S. cannifolium	47713	47713	TT	+	0	0	0	0	||||||||||||||||||||||||||||||||||||||||||||||||||-||||||||||||||||||||||||||||||||||||||||||||||||||	TGGACGATGCATATGTAGAAAGCCTATTTTTTTTTTCTAGTATTTAATTT	TGGACGATGCATATGTAGAAAGCCTATTTTTTTTTTTTCTAGTATTTAAT
S. 'Parrish'	Insertion	47733	47738	S. cannifolium	49246	49246	TTCTA	+	0	0	0	1	|||||||||||||||||||||||||||||||||||||||||||||||||X-||||||||||||||||||||||||||||||||||||||||||||||||||	GAGGAAAAAAAAGAATAGAATAATTCTAATAAAGTCACCATCATTTTTTA	GAGGAAAAAAAAGAATAGAATAATTATTCTATAATAAAGTCACCATCATT
S. 'Parrish'	Insertion	48491	48492	S. cannifolium	50023	50023	A	+	0	0	0	1	|||||||||||||||||||||||||||||||||||||||||||||||||X-||||||||||||||||||||||||||||||||||||||||||||||||||	CTAATTACTGTGGTATGTAAAAAAACAATACCGAAAAGCATGAAAAAGGA	CTAATTACTGTGGTATGTAAAAAAAAAAATACCGAAAAGCATGAAAAAGG
S. 'Parrish'	Insertion	49398	49403	S. cannifolium	50935	50935	ATTGT	+	0	0	0	2	||||||||||||||||||||||||||||||||||||||||||||||||||-||||||||||X|X|||||||||||||||||||||||||||||||||||||	AAGTACTACAAACAAGAATGAAATGGATCAATATACGGGTTTTATTGTAT	AAGTACTACAAACAAGAATGAAATGGATTGTATCAATATACAGTTTTTAT
S. 'Parrish'	Insertion	50193	50197	S. cannifolium	52102	52102	AAAG	+	0	0	0	1	||||||||||||X|||||||||||||||||||||||||||||||||||||-||||||||||||||||||||||||||||||||||||||||||||||||||	TAATATGAATTTATGAATTGACTAATTTTTGATTTGATTAGAATTAGAAA	TAATATGAATTTATGAATTGACTAATAAAGTTTTGATTTGATTAGAATTA
S. 'Parrish'	Deletion	48046	48046	S. cannifolium	49555	49561	ATATCC	+	0	0	0	0	||||||||||||||||||||||||||||||||||||||||||||||||||-||||||||||||||||||||||||||||||||||||||||||||||||||	ATCGTCGTCTTAACAAACATTAATGGATATCCCCCTTTTCTTTTCATTAA	ATCGTCGTCTTAACAAACATTAATGGCCCTTTTCTTTTCATTAACAAGAA
S. 'Parrish'	Deletion	48606	48606	S. cannifolium	50138	50144	TATATT	+	0	0	0	1	||||||||||||||||||||||||||||||||||||||||||||||||||-|||||||||||||||||||||||||||||||||||||||||X||||||||	TAGCTTAAACTTAGATTTCTATTAGATATATTTATATTTATATCATATCG	TAGCTTAAACTTAGATTTCTATTAGATATATTTATATCATATCGGCGAAA
S. 'Parrish'	Deletion	49937	49937	S. cannifolium	51889	51893	TATA	+	0	0	0	0	||||||||||||||||||||||||||||||||||||||||||||||||||-||||||||||||||||||||||||||||||||||||||||||||||||||	TCCATACATTCCATACAGTTCCATATTATATATAATATAAGCCATAACAT	TCCATACATTCCATACAGTTCCATATTATAATATAAGCCATAACATCATA
S. 'Parrish'	Insertion	50711	50715	S. cannifolium	52629	52629	AAAA	+	0	0	0	0	||||||||||||||||||||||||||||||||||||||||||||||||||-||||||||||||||||||||||||||||||||||||||||||||||||||	TCACAATAGAATTTCGGTCTCAACTCAAAAGGGGATATGGCGAAATTGGT	TCACAATAGAATTTCGGTCTCAACTCAAAAAAAAGGGGATATGGCGAAAT
S. 'Parrish'	Deletion	50527	50527	S. cannifolium	52428	52434	ATAGAT	+	0	0	1	1	||||||||||||||||||||||||||||||||||||||||||||||||||-||||||||||||||||||||||||||||||||||||||||||||||XG||	TCAATGATAGAATCCATTTTGATTGGATAGATATAGATATGGGTCATCTG	TCAATGATAGAATCCATTTTGATTGGATAGATATGGGTCATCTGATAAAG
S. 'Parrish'	Deletion	51190	51190	S. cannifolium	53084	53085	A	+	0	0	0	1	||||||||||||||||||||||||||||||||||||||||||||||||||-|||||||||||||X||||||||||||||||||||||||||||||||||||	CACTCCAGAGTCTGATTGATCTTTTGAAAAAAAAAAATGATAAATCGGAC	CACTCCAGAGTCTGATTGATCTTTTGAAAAAAAAAATGAGAAATCGGACG
S. 'Parrish'	Deletion	51609	51609	S. cannifolium	53504	53505	G	+	0	0	0	3	|||||||||||||||||||||||X||||||||||||||XX||||||||||-||||||||||||||||||||||||||||||||||||||||||||||||||	CTTTTTTTAAGACCAAAAAATTCCCAGGGTAAGGTAAAACTTTTTTTGTC	CTTTTTTTAAGACCCCAAAATTCCCAGGTAAGGTAAAACTTTTTTTGTCC
S. 'Parrish'	Deletion	54338	54338	S. cannifolium	56542	56547	AGTTA	+	0	0	0	1	||||||||||||||||||||||||||||||||||||||||||||||||||-|||||||||||||||||||||||||||||||||||||X||||||||||||	TGTTAGTGATATAACATATAGGCATTAGTTAAGTTAAAAGGCCCAAGGAT	TGTTAGTGATATAACATATAGGCATTAGTTAAAAGGCCCAAGGATCTCTA
S. 'Parrish'	Insertion	55343	55348	S. cannifolium	57490	57490	AATCC	+	0	0	0	0	||||||||||||||||||||||||||||||||||||||||||||||||||-||||||||||||||||||||||||||||||||||||||||||||||||||	TTTTATTTTCCTGTCCCTATGAATCTATATGATCATAGGGTACTGCTTCT	TTTTATTTTCCTGTCCCTATGAATCTAATCCATATGATCATAGGGTACTG
S. 'Parrish'	Insertion	56285	56286	S. cannifolium	58433	58433	T	+	0	0	0	0	||||||||||||||||||||||||||||||||||||||||||||||||||-||||||||||||||||||||||||||||||||||||||||||||||||||	ATATAATCCCCGAAGTAATGAGTCTCTTTTTTTTTGTAGTGATAAAAGAC	ATATAATCCCCGAAGTAATGAGTCTCTTTTTTTTTTGTAGTGATAAAAGA
S. 'Parrish'	Deletion	56186	56186	S. cannifolium	58329	58335	CATGAT	+	0	0	0	0	||||||||||||||||||||||||||||||||||||||||||||||||||-||||||||||||||||||||||||||||||||||||||||||||||||||	ATAATTTCTTGTCAAGATGGATATTGCATGATCTAATAATAGTTCTTTGC	ATAATTTCTTGTCAAGATGGATATTGCTAATAATAGTTCTTTGCCCGTTT
S. 'Parrish'	Deletion	56430	56430	S. cannifolium	58578	58581	TTT	+	0	0	0	0	||||||||||||||||||||||||||||||||||||||||||||||||||-||||||||||||||||||||||||||||||||||||||||||||||||||	TCTAATAAGTTTTTCTACTCATCTTCTTTTTTTTTTTTGTTGTATTAGAT	TCTAATAAGTTTTTCTACTCATCTTCTTTTTTTTTGTTGTATTAGATTAG
S. 'Parrish'	Insertion	58493	58494	S. cannifolium	60643	60643	A	+	0	0	0	0	||||||||||||||||||||||||||||||||||||||||||||||||||-||||||||||||||||||||||||||||||||||||||||||||||||||	CGAAATTTTGGGGAATATTTCCGAATAAAAAAAAATGTCCGATAGCAAGT	CGAAATTTTGGGGAATATTTCCGAATAAAAAAAAAATGTCCGATAGCAAG
S. 'Parrish'	Insertion	58952	58954	S. cannifolium	61102	61102	TG	+	0	0	0	0	||||||||||||||||||||||||||||||||||||||||||||||||||-||||||||||||||||||||||||||||||||||||||||||||||||||	ACTGTCAAGGGGGATTTTTTTTTTTTAGTATTTAGACATTTAGATTAAAA	ACTGTCAAGGGGGATTTTTTTTTTTTTGAGTATTTAGACATTTAGATTAA
S. 'Parrish'	Deletion	58816	58816	S. cannifolium	60966	60967	T	+	0	0	0	0	||||||||||||||||||||||||||||||||||||||||||||||||||-||||||||||||||||||||||||||||||||||||||||||||||||||	TTTTTTGATCTCATTGTCCGTTGTTATTTTTTTTTTCATAGGGATTTTCC	TTTTTTGATCTCATTGTCCGTTGTTATTTTTTTTTCATAGGGATTTTCCC
S. 'Parrish'	Insertion	61157	61158	S. cannifolium	63306	63306	T	+	0	0	0	0	||||||||||||||||||||||||||||||||||||||||||||||||||-||||||||||||||||||||||||||||||||||||||||||||||||||	GTACACGAAAGAAACCCTTCCTTATATTTTTTTCTATATTTTTTATAATT	GTACACGAAAGAAACCCTTCCTTATATTTTTTTTCTATATTTTTTATAAT
S. 'Parrish'	Insertion	63161	63163	S. cannifolium	65322	65322	TT	+	0	0	4	2	||||||||||X||||||X||||||||||||||||||||||||||||||||-|||||||||||||||||||||||GGGG|||||||||||||||||||||||	AAGATTCCATTTTTTCTTCCTAGGAATTTTTTTTGGAAAAAATGAAGTTN	AAGATTCCATTTTTTCTTCCTAGGAATTTTTTTTTTGGAAAAAATGAAGT
S. 'Parrish'	Insertion	63525	63530	S. cannifolium	65634	65634	ATAAA	+	0	0	0	0	||||||||||||||||||||||||||||||||||||||||||||||||||-||||||||||||||||||||||||||||||||||||||||||||||||||	GAACTCATAAAAATTTCTTACTTATTATAAAGAAGATAAGAATGAAAACA	GAACTCATAAAAATTTCTTACTTATTATAAAATAAAGAAGATAAGAATGA
S. 'Parrish'	Insertion	63671	63677	S. cannifolium	65775	65775	TTTATT	+	0	0	0	0	||||||||||||||||||||||||||||||||||||||||||||||||||-||||||||||||||||||||||||||||||||||||||||||||||||||	GCACTTATTAATAATACTCCTTTGCATTTATTAACTACTTAATATTACTT	GCACTTATTAATAATACTCCTTTGCATTTATTTTTATTAACTACTTAATA
S. 'Parrish'	Deletion	61421	61421	S. cannifolium	63570	63574	GAAA	+	0	0	0	1	||||||||||||||||||||||||||||||||||||||||||||||||||-||||||||||||||||||||||||||||||||||||||||||X|||||||	TCTATTATATTTTTAAATAAGACGCGGAAAGACTCTATGGAAAAGTGGCG	TCTATTATATTTTTAAATAAGACGCGGACTCTATGGAAAAGTGGCGGTTC
S. 'Parrish'	Deletion	61871	61871	S. cannifolium	64024	64033	AATAATCAC	+	0	0	0	0	||||||||||||||||||||||||||||||||||||||||||||||||||-||||||||||||||||||||||||||||||||||||||||||||||||||	ACATGTATGATACTCAATCTAGTTGGAATAATCACAATAATCACATTAAT	ACATGTATGATACTCAATCTAGTTGGAATAATCACATTAATAGTTGCATT
S. 'Parrish'	Insertion	64924	64929	S. cannifolium	67022	67022	GTTAG	+	0	0	0	1	||||||||||||||||||||||||||||||||||||||||||||||||||-||||||||||||||||||||||||||||||||||X|||||||||||||||	TCAGAATGCTCATTCAAATAGAACATGTTAGATTCTATTTGTTCTGTTGA	TCAGAATGCTCATTCAAATAGAACATGTTAGGTTAGATTCTATTTGTTCT
S. 'Parrish'	Insertion	68076	68077	S. cannifolium	70184	70184	C	+	0	0	3	1	||||||||||||||||||||||||||||||||||||||||||X|||||||-||||||||||||||||||||||||||||||||||||||||GGG|||||||	ATTTTTTTCCGGGTCTATCAGAACTTTTTTTTTAGATTCATAAGAAGTAG	ATTTTTTTCCGGGTCTATTAGAACTTCTTTTTTTAGATTCATAAGAAGTA
S. 'Parrish'	Insertion	68117	68120	S. cannifolium	70224	70224	GGG	+	0	0	1	2	|X|||||||G||||||||||||||||||||||||||||||||||||||||-|||||||||||||||||X||||||||||||||||||||||||||||||||	TAAGAAGTAGTGAACAAATAAAAAAAGGGGGGGGGTTGGTAATAATTCAT	TAAGAAGTAGTGAACAAATAAAAAAAGGGGGGGGGGGGTTGGTAATCATT
S. 'Parrish'	Insertion	68290	68291	S. cannifolium	70403	70403	T	+	0	0	0	0	||||||||||||||||||||||||||||||||||||||||||||||||||-||||||||||||||||||||||||||||||||||||||||||||||||||	TATCTCATCACAGTTGAAATTTTATCTTTTTTTTATAGAGTAAGGTTCTA	TATCTCATCACAGTTGAAATTTTATCTTTTTTTTTATAGAGTAAGGTTCT
S. 'Parrish'	Insertion	68378	68382	S. cannifolium	70490	70490	TATT	+	0	0	0	1	||||||||||||||||||||||||||||||||||||||||||||||||||-||||||||||||X|||||||||||||||||||||||||||||||||||||	GAAATCCATATCATATATAGAATATATATTTTGATCATACAGAAAATTGA	GAAATCCATATCATATATAGAATATATATTTATTTTGATCATCCAGAAAA
S. 'Parrish'	Insertion	68564	68568	S. cannifolium	70672	70672	CAGA	+	0	0	0	2	||||||||||||||||||||||||||||||||||||||||||||||||||-||||||||||||||||||||||||||||||||||||||||||||||XX||	AGGAATAGAATATAGTATTGAAACATCAGAGCAAGGGATCCATTTTGTCA	AGGAATAGAATATAGTATTGAAACATCAGACAGAGCAAGGGATCCATTTT
S. 'Parrish'	Deletion	67754	67754	S. cannifolium	69862	69863	C	+	0	0	0	3	||||X||||||||||X||||||||||||||||||||||||||||||||||-|||||||||||X||||||||||||||||||||||||||||||||||||||	TATTCTATTATGTTATGTATTATGATCAAAAAAAAAATTGTAAAGTCCTT	TATTCTATTATGTTATGTATTATGATAAAAAAAAAATGGTAAAGTCCTTT
S. 'Parrish'	Deletion	68213	68213	S. cannifolium	70318	70327	TTTTTTGAT	+	0	0	0	0	||||||||||||||||||||||||||||||||||||||||||||||||||-||||||||||||||||||||||||||||||||||||||||||||||||||	TTAGTAAAAAAAATTCAACCAAATTCTTTTTTGATGTCCGGTTGAAATTG	TTAGTAAAAAAAATTCAACCAAATTCGTCCGGTTGAAATTGAAAAATTGG
S. 'Parrish'	Insertion	70018	70019	S. cannifolium	72122	72122	T	+	0	0	0	0	||||||||||||||||||||||||||||||||||||||||||||||||||-||||||||||||||||||||||||||||||||||||||||||||||||||	CTATATATATAAAATCCCGCCTTTTCTTTTTTCATATTGTTAAAAGTTTT	CTATATATATAAAATCCCGCCTTTTCTTTTTTTCATATTGTTAAAAGTTT
S. 'Parrish'	Insertion	70554	70556	S. cannifolium	72661	72661	TT	+	0	0	0	1	||||||||||||||||||||||||||||||||||X|||||||||||||||-||||||||||||||||||||||||||||||||||||||||||||||||||	CGATGTTACAGCCAATGAATTAATCCTTTTTTTTCTACCTATGTCTATGT	CGATGTTACAACCAATGAATTAATCCTTTTTTTTTTCTACCTATGTCTAT
S. 'Parrish'	Insertion	70659	70660	S. cannifolium	72764	72764	T	+	0	0	0	0	||||||||||||||||||||||||||||||||||||||||||||||||||-||||||||||||||||||||||||||||||||||||||||||||||||||	ATTGGAATTAATTCTGTCAATTGGTATTTTTTTTTTATTGTATCTCGCAA	ATTGGAATTAATTCTGTCAATTGGTATTTTTTTTTTTATTGTATCTCGCA
S. 'Parrish'	Deletion	70083	70083	S. cannifolium	72187	72191	ATAT	+	0	0	0	1	||||||||||||||||||||||||||||||||||||X|||||||||||||-||||||||||||||||||||||||||||||||||||||||||||||||||	ATTTCAAATAATGGGTGGGTCGTACAATATATATACTATAATACAATACA	ATTTCAAATAATTGGTGGGTCGTACAATATACTATAATACAATACAATAG
S. 'Parrish'	Insertion	71759	71760	S. cannifolium	73864	73864	T	+	0	0	1	9	||||||||XG||||||||||||||||||||||||||||||||||X|||||-|||||||||||||||||X||||||||||||||XXX|||XXX|||||||||	ACTATTTATCGGTGATGTTCGGGGTATTTTTTTTTTTTTTTCTGTTTTAG	ACTATTTATCGGTGATGTTCAGGGTATTTTTTTTTTTTTTTTCTTTTTTA
S. 'Parrish'	Deletion	71718	71718	S. cannifolium	73823	73824	A	+	0	0	1	2	|||||||||||||||||||||||||||||||||||||||||||||||||X-||||||||||||||||||||||||||||||||||X|||||G|||||||||	TATACATCTAAAATGAAACCTAAGAAAAAAAAAAAAGAATGACTATTTAT	TATACATCTAAAATGAAACCTAAGATAAAAAAAAAGAATGACTATTTATC
S. 'Parrish'	Deletion	72191	72191	S. cannifolium	74296	74299	CAG	+	0	0	0	1	||||||||||||||||||||||||||||||||||||||||||||||||||-|||||||X||||||||||||||||||||||||||||||||||||||||||	AGAAAGAATAAAAGGGTATTTAACCCCAGCAGCATCAGATGGGTGGGTCT	AGAAAGAATAAAAGGGTATTTAACCCCAGCATCGGATGGGTGGGTCTAAG
S. 'Parrish'	Deletion	72831	72831	S. cannifolium	74924	74929	TATAT	+	0	0	0	0	||||||||||||||||||||||||||||||||||||||||||||||||||-||||||||||||||||||||||||||||||||||||||||||||||||||	ATATAGAAATAAAAAACATACATATATATATTATATAAATATAGAAATAA	ATATAGAAATAAAAAACATACATATATATATAAATATAGAAATAAAACCC
S. 'Parrish'	Insertion	73314	73319	S. cannifolium	75411	75411	TGTAA	+	0	0	0	0	||||||||||||||||||||||||||||||||||||||||||||||||||-||||||||||||||||||||||||||||||||||||||||||||||||||	CTAGAATCCGTATTTCATTATTCTGTTGTAATAAAAAATGGGGAAGAATA	CTAGAATCCGTATTTCATTATTCTGTTGTAATGTAATAAAAAATGGGGAA
S. 'Parrish'	Insertion	74075	74076	S. cannifolium	76154	76154	A	+	0	0	0	3	|||||X|||||||||||||||||||||||||||||||||X|||||||||X-||||||||||||||||||||||||||||||||||||||||||||||||||	CAATAATAAAATTTGAAAAATTTTTCAAAATAAATAGTGGATTCCTTCGT	CAATAATAAAATTTGTAAAATTTTTAAAAAATAAATAGTGGATTCCTTCG
S. 'Parrish'	Insertion	75698	75700	S. cannifolium	77782	77782	AA	+	0	0	0	0	||||||||||||||||||||||||||||||||||||||||||||||||||-||||||||||||||||||||||||||||||||||||||||||||||||||	TACATAATTTCATGTTATGAAAAAACAAAAAAAGTTTGTTCATATCGAAC	TACATAATTTCATGTTATGAAAAAACAAAAAAAAAGTTTGTTCATATCGA
S. 'Parrish'	Deletion	73374	73374	S. cannifolium	75467	75473	TCATAC	+	0	0	1	1	||||||||||||||||||||||||||||||||||||||||||||||||||-||||||||||||||||||||||||||||XG||||||||||||||||||||	TTTTTTATTGAAACATGTTCGTTCATTCATACTACTTATCTTAATTTCTT	TTTTTTATTGAAACATGTTCGTTCATTACTTATCTTAATTTCTTCATTTT
S. 'Parrish'	Deletion	75550	75550	S. cannifolium	77629	77635	ATAACA	+	0	0	0	3	|||||||||||||||||||||||||||||||||||||X|||||X||||||-||||||||||||||||||||X|||||||||||||||||||||||||||||	ATCTTTTTTTTTTTATTTTCTTTTTTATAACAATAACATTAATATCAGAA	ATCTTTTTTTTTTGATTTTTTTTTTTATAACATTAATATCAGAAAGACAC
S. 'Parrish'	Deletion	75781	75781	S. cannifolium	77864	77867	TTT	+	0	0	0	0	||||||||||||||||||||||||||||||||||||||||||||||||||-||||||||||||||||||||||||||||||||||||||||||||||||||	ATGTTCCATATGGCGAAGGCATAGTCTTTTTTTTTTTTTTCAAATAAAAA	ATGTTCCATATGGCGAAGGCATAGTCTTTTTTTTTTTCAAATAAAAAACT
S. 'Parrish'	Insertion	77246	77252	S. cannifolium	79450	79450	TATATA	+	0	0	0	0	||||||||||||||||||||||||||||||||||||||||||||||||||-||||||||||||||||||||||||||||||||||||||||||||||||||	TCTACTGAAAAAGGTTAGGTACATAGTATATATATATATTTTAGTTTTTT	TCTACTGAAAAAGGTTAGGTACATAGTATATATATATATATATATTTTAG
S. 'Parrish'	Deletion	76446	76446	S. cannifolium	78639	78641	TG	+	0	0	0	2	||||||||||||||||||||||||||||||||||||||||||||||||||-||X|||||||||||||||||||||||||||||||||||X|||||||||||	ACTTCTTTTTGCTACGATTTTTTTTTTGTTTTTTTTTTTTGTTTCATGCC	ACTTCTTTTTGCTACGATTTTTTTTTTTGTTTTTTTTTGTTTCATGCCTT
S. 'Parrish'	Deletion	76532	76532	S. cannifolium	78727	78732	TAGGG	+	0	0	4	1	||X|||||||||||||||||||||||||||||||||||||||||||||||-||||||||||||||||||||||||||||||||||||GGGG||||||||||	ATTGATTGGTAGTTTGAGATAACCCCTAGGGTAGGGTATAAAAATCTTTT	ATTGATTGGTAGTTTGAGATAACCCCTAGGGTATAAAAATCTTTTATGAT
S. 'Parrish'	Deletion	76568	76568	S. cannifolium	78768	78772	TATA	+	0	0	5	1	|||||||||GGGGG||||||||||||||||||||||||||||||||||||-||||||||||||||||||||X|||||||||||||||||||||||||||||	AAATCTTTTATGATACAAGCGGTACCTATATTACCAATTTGGTATTTTCT	AAATCTTTTATGATACAAGCGGTACCTTACCAATTTGGTATTTTCTAAAC
S. 'Parrish'	Deletion	76879	76879	S. cannifolium	79083	79084	A	+	0	0	0	2	||||||||||||||||||||||||||||||||||||||||||||||||||-|||||||||||||||X|||X||||||||||||||||||||||||||||||	GTACTTTTGGAACACCAATGGGCATTAAAAAAAAAAGAAATTAAAGTACT	GTACTTTTGGAACACCAATGGGCATTAAAAAAAAAGAAATTTAAGCACTA
S. 'Parrish'	Deletion	78906	78906	S. cannifolium	81105	81109	TTTT	+	0	0	0	0	||||||||||||||||||||||||||||||||||||||||||||||||||-||||||||||||||||||||||||||||||||||||||||||||||||||	TTCGCCTACGTTTGGTTGGAATTTGATTTTTTTTTTTTTTTTACATGGGA	TTCGCCTACGTTTGGTTGGAATTTGATTTTTTTTTTTTACATGGGATAGG
S. 'Parrish'	Insertion	79970	79974	S. cannifolium	82173	82173	AAAA	+	0	0	1	0	||||||||||||||||||||||||||||||||||||||||||||||||||-|||||||||||||||G||||||||||||||||||||||||||||||||||	TTGGACTATGATTCATACCTACTATTCCTCGTAACCGGACTCAAAAAAAA	TTGGACTATGATTCATACCTACTATTAAAACCTCGTAACCGGACTNAAAA
S. 'Parrish'	Deletion	79889	79889	S. cannifolium	82092	82093	T	+	0	0	0	0	||||||||||||||||||||||||||||||||||||||||||||||||||-||||||||||||||||||||||||||||||||||||||||||||||||||	TGATTCTACCTCGTCGGATATTTATATTTTTTTGAGTTTCCGGAGCACGG	TGATTCTACCTCGTCGGATATTTATATTTTTTGAGTTTCCGGAGCACGGA
S. 'Parrish'	Deletion	80327	80327	S. cannifolium	82542	82543	A	+	0	0	1	1	||||||||||||||||||||||||||||||||||||||||||||||||||-|||||||||||||||||||||||||||||XG|||||||||||||||||||	GATTCAAGAGGCCTGTAATAATCAATAAAAAAAAAGACGGATGAGCTAAC	GATTCAAGAGGCCTGTAATAATCAATAAAAAAAAGACGGATGAGCTAACT
S. 'Parrish'	Deletion	80357	80357	S. cannifolium	82573	82574	T	+	0	0	1	1	|||||||||||||||||||G|||||||||||||||||||||||||||||X-||||||||||||||||||||||||||||||||||||||||||||||||||	AAAAGACGGATGAGCTAACTTGATATTTTTTTTTTGGCATTATCATCACA	AAAAGACGGATGAGCTAACTTGATAGTTTTTTTTGGCATTATCATCACAA
S. 'Parrish'	Deletion	81684	81684	S. cannifolium	83901	83906	ACTTA	+	0	0	0	1	|||||||||X||||||||||||||||||||||||||||||||||||||||-||||||||||||||||||||||||||||||||||||||||||||||||||	TAGATTATGTTCTATCTATTCTACTTACTTAACTTAATTTATAGTTTATA	TAGATTATGTTCTATCTATTCTACTTACTTAATTTATAGTTTATAGTATA
S. 'Parrish'	Insertion	83934	83936	S. cannifolium	86134	86134	TT	+	0	0	0	0	||||||||||||||||||||||||||||||||||||||||||||||||||-||||||||||||||||||||||||||||||||||||||||||||||||||	CTATTTCCTCTCGAACCATAATAATATTTTTTTTTACTTGATTAGATTAT	CTATTTCCTCTCGAACCATAATAATATTTTTTTTTTTACTTGATTAGATT
S. 'Parrish'	Deletion	86146	86146	S. cannifolium	88345	88346	T	+	0	0	0	1	|||||||||||||||||||||||||||||||||||||||||X||||||||-||||||||||||||||||||||||||||||||||||||||||||||||||	TAGAAATAAATAAACCCGCAATTGTATTTTTTTCACTCCTAATATCTTTT	TAGAAATAAATAAACCCACAATTGTATTTTTTCACTCCTAATATCTTTTT
S. 'Parrish'	Insertion	87282	87286	S. cannifolium	89954	89954	TTCA	+	0	0	0	2	|||||||||||||||||||||||||X|||||||||||||||||||||X||-||||||||||||||||||||||||||||||||||||||||||||||||||	CACCCAATGAATCATTAGGATTCATTTTCAATAGAATCCTATGGAGTCAT	CCCCCAATGAATCATTAGGATTCGTTTTCATTCAATAGAATCCTATGGAG
S. 'Parrish'	Insertion	87589	87590	S. cannifolium	90258	90258	T	+	0	0	0	2	||||||||||||||||||||||||||||||||||||||X|||||||||||-|||||||||||||||||||||||||||||||||||||||||||||X||||	TTTTTTATTCACAACCCGGAATCCCATTTTTTATGGAAAAATTTACAGTT	TTTTTTATTCACAATCCGGAATCCCATTTTTTTATGGAAAAATTTACAGT
S. 'Parrish'	Deletion	87087	87087	S. cannifolium	89758	89760	TT	+	0	0	9	0	GGGGGGGGG|||||||||||||||||||||||||||||||||||||||||-||||||||||||||||||||||||||||||||||||||||||||||||||	ATTGGTTAATTTAGTTAATTTAATGCTTTTTTTTTTATTTAACTAATTGA	ATTGGTTAATTTAGTTAATTTAATGCTTTTTTTTATTTAACTAATTGAAA
S. 'Parrish'	Deletion	87513	87513	S. cannifolium	90182	90183	T	+	0	0	0	2	|||X|||||X||||||||||||||||||||||||||||||||||||||||-||||||||||||||||||||||||||||||||||||||||||||||||||	CATATTGGAATCATATATCGTTGATATTTTTTTTTTCTTTCTATCTATCA	CATATTGGAATCATATATCGTTGATATTTTTTTTTCTTTCTATCTATCAT
S. 'Parrish'	Insertion	110036	110041	S. cannifolium	150904	150904	AATAT	-	0	0	0	0	||||||||||||||||||||||||||||||||||||||||||||||||||-||||||||||||||||||||||||||||||||||||||||||||||||||	GCTCTCCAAAGAGCAACTCTTCTCAACAAAAGGTGCTGAGTCGGAATCCC	GCTCTCCAAAGAGCAACTCTTCTCAAAATATCAAAAGGTGCTGAGTCGGA
S. 'Parrish'	Insertion	109948	109949	S. cannifolium	150991	150991	C	-	0	0	0	0	||||||||||||||||||||||||||||||||||||||||||||||||||-||||||||||||||||||||||||||||||||||||||||||||||||||	CAGGAGAACCAGGAACGGAGAGCTCTCCCCCCCCCCTTTCCGCCCGACTC	CAGGAGAACCAGGAACGGAGAGCTCTCCCCCCCCCCCTTTCCGCCCGACT
S. 'Parrish'	Insertion	124549	124552	S. cannifolium	128873	128873	ATT	-	0	0	0	4	|||||||||||||||||||||||||||||||X||||X|X|||||||||||-|||||||||||||||||||||||||||||||||||X||||||||||||||	TTAATATAATTTATAATAATTTGAAATTTTTTTTTCTATTAATTTAATTG	TTAATATTATTTTTCATAATTTGAAAATTTTTTTTTTTCTATTAATTTAA
S. 'Parrish'	Insertion	124042	124043	S. cannifolium	129327	129327	T	-	0	0	0	4	|||||||||||||||||||||||||||X||||||||||||||||||||X|-||||||||||||||X|||||||||||||||X|||||||||||||||||||	AATAAAAAATTCCATATTTTTTTTGGATCTTATCTTAATTAAAATTTAAT	AATCAAAAATTCCATATTTTTTTTTGTATCTTATCTTAATTTAAATTTAA
S. 'Parrish'	Insertion	121832	121838	S. cannifolium	131532	131532	ATAGGT	-	0	0	0	2	|||||||||||||||||||||||||X||||||||||||||||||||||||-|||||||||||||||||||||||||||||||||||||||X||||||||||	TTGACTTAATCAATTCATTTGTTAAAATAGGTCCTAAAAGAGTTTTTTTT	TGGACTTAATCAATTCATTTGTTAAAATAGGTATAGGTCCTAAAAGAGTT
S. 'Parrish'	Insertion	121514	121519	S. cannifolium	131845	131845	AAAAA	-	0	0	0	4	||||||||||||X|||||||||||||||||||||||||||||||||||||-|||||X|||||||||||||||||||||||X||||||||||||X|||||||	TTATTTTTTGTTTTTGAGTAGTTTATAAAATTAGAATAATTTTTATTTCA	TTATTTTTTGTTTTTGAGTAGTTTATAAAAAAAAATGAGAATAATTTTTA
S. 'Parrish'	Deletion	124786	124786	S. cannifolium	128632	128638	AATATA	-	0	0	0	1	|X||||||||||||||||||||||||||||||||||||||||||||||||-||||||||||||||||||||||||||||||||||||||||||||||||||	TTTCTACATGACAAACAAATCAATACAATATAAATATATATAAATAAATA	TTTCTACATGACAAACAAATCAATACAATATATATAAATAAATATTGTAT
S. 'Parrish'	Deletion	123863	123863	S. cannifolium	129505	129506	T	-	0	0	0	0	||||||||||||||||||||||||||||||||||||||||||||||||||-||||||||||||||||||||||||||||||||||||||||||||||||||	AATTCAAATATTTGAGTTTTTCATAATTTTTTTTTGCTGATTTGTTTTAT	AATTCAAATATTTGAGTTTTTCATAATTTTTTTTGCTGATTTGTTTTATT
S. 'Parrish'	Insertion	125401	125403	S. cannifolium	128031	128031	AA	-	0	0	1	1	|||||||||||||||||||||||||||||||||||||||X||||||||||-||||||||||||||||||||||||||||||||||||||||||G|||||||	AAACAAATTTGAATTATAGTATAATGAAAAAAAAAATGAAATCAAATTTC	AAACAAATTTGAATTGTAGTATAATGAAAAAAAAAAAATGAAATCAAATT
S. 'Parrish'	Insertion	125170	125176	S. cannifolium	128247	128247	CTTATA	-	0	0	0	3	||||||||||||||||||||||X||||||||||||||||X||||||||||-||||||||||||||||||||||||||||||||||||||||||||||||X|	AAATTTATTTAATGCGACTCATTCATCTTATAAAAGTTTTAATTATTTGA	AAATTTATTTAATGCAACTCATTCATCTTATACTTATAAAAGTTTTAATT
S. 'Parrish'	Deletion	127467	127467	S. cannifolium	126069	126070	A	-	0	0	0	1	||||||||||||||||||||||||||||||||||||||||||||||||||-|||||||||||X||||||||||||||||||||||||||||||||||||||	TATTACGATAGATAGTCTTCATGAATAAAAAAAAAAACAGAAAGTCATTA	TATTACGATAGATAGTCTTCATGAATAAAAAAAAAACGGAAAGTCATTAT
S. 'Parrish'	Deletion	127400	127400	S. cannifolium	126137	126139	TT	-	0	0	0	0	||||||||||||||||||||||||||||||||||||||||||||||||||-||||||||||||||||||||||||||||||||||||||||||||||||||	TGTAATGGGATGCATTACATCTCAAGTTTTTTTTTTGAGAACCATTTAAC	TGTAATGGGATGCATTACATCTCAAGTTTTTTTTGAGAACCATTTAACTC
S. 'Parrish'	Deletion	125358	125358	S. cannifolium	128073	128074	A	-	0	0	2	3	||||||GG||||||||||||||||||||||||||||||||||||||||||-||||||||||||||||||||||||||||||||||||X||X|||||||||X	CAAATTTCTTTTTCTATTTTTTCTTTAAAAAAAAAAATTTAAAGAAAAAA	CAAATTTCTTTTTCTATTTTTTCTTTAAAAAAAAAATTTAAAGAAAAAAT
S. 'Parrish'	Deletion	124953	124953	S. cannifolium	128463	128465	AA	-	2	0	0	1	||||||||||||||||||||||||||||||||||||||||||||||||||-||||||||||||||||X|||||||||||||||||||||||||||||||	AGTACGTTTTTTTGGAACTGCCATTCAAAAAAAAAAGAGTTAGTAATTTT	AGTACGTTTTTTTGGAACTGCCATTCAAAAAAAAGAGTTAGTCATTTTTA
S. 'Parrish'	Insertion	141309	141315	S. cannifolium	144255	144255	ATCATT	+	0	0	0	2	||||||||||||||||X|||||||||||||||||||||||||X|||||||-||||||||||||||||||||||||||||||||||||||||||||||||||	TGATATTCAAATTCTTTTTGGGGGGAAGGAAGTAGACCATGAATTTTATT	TGATATTCAAATTCTTTTGGGGGGGAATCATTAGGAAGTAGACCATGAAT
S. 'Parrish'	Insertion	143430	143439	S. cannifolium	146387	146387	TAACCCGTT	+	0	0	0	2	||||||||||||||||||||||||||||||||||||||||||||||||||-||||||||||||||||||||||||X|||||||||||||||||||X|||||	GTTTTGACCGTTAGGAGTAGGTAACCCCCTGTCTTTGTTTCTATTGCATT	GTTTTGACCGTTAGGAGTAGGTAACCTAACCCGTTCCCTGTCTTTGTTTC
S. 'Parrish'	Deletion	144130	144130	S. cannifolium	147079	147084	CTCTA	+	0	0	0	0	||||||||||||||||||||||||||||||||||||||||||||||||||-||||||||||||||||||||||||||||||||||||||||||||||||||	TTAAGAAGATGTGAAAGCGCTTTTCTCTCTACTCTATAAGAACAGTGCGT	TTAAGAAGATGTGAAAGCGCTTTTCTCTCTATAAGAACAGTGCGTTCCGA
S. 'Parrish'	Deletion	144221	144221	S. cannifolium	147175	147178	TTT	+	0	0	0	0	||||||||||||||||||||||||||||||||||||||||||||||||||-||||||||||||||||||||||||||||||||||||||||||||||||||	GAATAAGACGACCTTTGCATTTTTCATTTTTTTTTTTTTCATATTTTATA	GAATAAGACGACCTTTGCATTTTTCATTTTTTTTTTCATATTTTATAAAA
S. 'Parrish'	Insertion	143430	143439	S. cannifolium	117204	117204	AACGGGTTA	-	0	0	0	2	|||||X|||||||||||||||||||X||||||||||||||||||||||||-||||||||||||||||||||||||||||||||||||||||||||||||||	AAAATGCAATAGAAACAAAGACAGGGGGTTACCTACTCCTAACGGTCAAA	AGAATGCAATAGAAACAAAGACAGGGAACGGGTTAGGTTACCTACTCCTA
S. 'Parrish'	Insertion	141310	141316	S. cannifolium	119335	119335	TAATGA	-	0	0	0	2	||||||||||||||||||||||||||||||||||||||||||||||||||-||||||||X|||||||||||||||||||||||||X|||||||||||||||	ATAAATAAAATTCATGGTCTACTTCCTTCCCCCCAAAAAGAATTTGAATA	ATAAATAAAATTCATGGTCTACTTCCTAATGATTCCCCCCCAAAAGAATT
S. 'Parrish'	Deletion	144231	144231	S. cannifolium	116403	116406	AAA	-	0	0	0	0	||||||||||||||||||||||||||||||||||||||||||||||||||-||||||||||||||||||||||||||||||||||||||||||||||||||	TAACACCTCTTATTTTATAAAATATGAAAAAAAAAAAAATGAAAAATGCA	TAACACCTCTTATTTTATAAAATATGAAAAAAAAAATGAAAAATGCAAAG
S. 'Parrish'	Deletion	144135	144135	S. cannifolium	116502	116507	TAGAG	-	0	0	0	0	||||||||||||||||||||||||||||||||||||||||||||||||||-||||||||||||||||||||||||||||||||||||||||||||||||||	TCACACCTCGGAACGCACTGTTCTTATAGAGTAGAGAGAAAAGCGCTTTC	TCACACCTCGGAACGCACTGTTCTTATAGAGAGAAAAGCGCTTTCACATC
S. 'Parrish'	Insertion	147948	147953	S. cannifolium	112687	112687	ATATT	-	0	0	0	0	||||||||||||||||||||||||||||||||||||||||||||||||||-||||||||||||||||||||||||||||||||||||||||||||||||||	ATGGGATTCCGACTCAGCACCTTTTGTTGAGAAGAGTTGCTCTTTGGAGA	ATGGGATTCCGACTCAGCACCTTTTGATATTTTGAGAAGAGTTGCTCTTT
S. 'Parrish'	Insertion	159207	159212	S. cannifolium	101437	101437	TATAT	-	1	0	0	0	|||||||||||||||||||||||||||||||||||||||||||||||||-||||||||||||||||||||||||||||||||||||||||||||||||||	GCGAACAACCAGAGCCTATTACTCACCACTATTACTCACTATATCAAACA	GCGAACAACCAGAGCCTATTACTCACTATATCACTATTACTCACTATATC
S. 'Parrish'	Insertion	152302	152303	S. cannifolium	108339	108339	A	-	0	0	0	0	||||||||||||||||||||||||||||||||||||||||||||||||||-||||||||||||||||||||||||||||||||||||||||||||||||||	TTGTCCATTTTATTTTTCGAGGTTTCAAAAAAAAAGGGCGTGGAAACACA	TTGTCCATTTTATTTTTCGAGGTTTCAAAAAAAAAAGGGCGTGGAAACAC
S. 'Parrish'	Deletion	158002	158002	S. cannifolium	102638	102639	A	-	0	0	0	2	||||X||||||||||||||||||||||||||||||||||||||X||||||-||||||||||||||||||||||||||||||||||||||||||||||||||	CAAAATCTAAATATAAATAGAAATCTAAAAAAAAAAAGATGTACAATCAA	CAAAATCTAAATATAAATATAAATCTAAAAAAAAAAGATGTACAATCAAA
S. 'Parrish'	Insertion	152293	152294	S. cannifolium	155243	155243	T	+	0	0	0	0	||||||||||||||||||||||||||||||||||||||||||||||||||-||||||||||||||||||||||||||||||||||||||||||||||||||	CAAGAGTTCTATGTGTTTCCACGCCCTTTTTTTTTGAAACCTCGAAAAAT	CAAGAGTTCTATGTGTTTCCACGCCCTTTTTTTTTTGAAACCTCGAAAAA
S. 'Parrish'	Insertion	159207	159212	S. cannifolium	162154	162154	ATATA	+	0	0	0	0	||||||||||||||||||||||||||||||||||||||||||||||||||-||||||||||||||||||||||||||||||||||||||||||||||||||	ATTGTTTGATATAGTGAGTAATAGTGGTGAGTAATAGGCTCTGGTTGTTC	ATTGTTTGATATAGTGAGTAATAGTGATATAGTGAGTAATAGGCTCTGGT
S. 'Parrish'	Deletion	157992	157992	S. cannifolium	160942	160943	T	+	0	0	0	1	||||||||||||||||||||||||||||||||||||||||||||||||||-||||||||||||||||X|||||||||||||||||||||||||||||||||	TCGAGAAATAAGTTTGATTGTACATCTTTTTTTTTTTAGATTTCTATTTA	TCGAGAAATAAGTTTGATTGTACATCTTTTTTTTTTAGATTTATATTTAT
S. 'Parrish'	Insertion	164380	164389	S. cannifolium	167322	167322	AGTTGAATA	+	0	0	0	0	||||||||||||||||||||||||||||||||||||||||||||||||||-||||||||||||||||||||||||||||||||||||||||||||||||||	AGATTTCTTTTTCGATTCATCTCTGGCCCTATTCAAGAATTTTTTTTGAT	AGATTTCTTTTTCGATTCATCTCTGGAGTTGAATACCCTATTCAAGAATT
S. 'Parrish'	Insertion	167575	167581	S. cannifolium	170508	170508	ACAGAA	+	0	0	0	0	||||||||||||||||||||||||||||||||||||||||||||||||||-||||||||||||||||||||||||||||||||||||||||||||||||||	AGAAGACAAAATTGTTTGAAGCACGGCCGGAAGCGCCCCTTGTTTCAAAG	AGAAGACAAAATTGTTTGAAGCACGGACAGAACCGGAAGCGCCCCTTGTT
