# Supplementary material for: Complete chloroplast genome sequence and phylogenetic analysis of Spathiphyllum 'Parrish'
Source: PLoS One. 2019 Oct 23;14(10):e0224038. doi: 10.1371/journal.pone.0224038 (PMC6808432; doi:10.1371/journal.pone.0224038)
Supplement: S1 Data — (FA) [file pone.0224038.s010.fa]

>MK391158
CACGATAGCCGGCCTCTTTGTCTGGATTGCGACGATGTTGTTAGAGTCAAAGCGGACTACACCAAATAGCCTCCGCCTTTTTAAAGCGGGGACGGGTAGGCCACTCTAGAACTTCCTCTGGCGACGGTGTTAACCAAACAATCATCGATTCCTCCCACGTCGAGTCTACGAGTTAGGCGGACGACACCTGGAGGCGACCAGCCAGAGACTTTAACTCATTCACCACTTCAAAGGTGTATTTGTGCCGAGCCATGCAGGACGGATCCGGGCATATTACCCGCCGGCCGACGTTTGTGACCCAGACAAGATTTGAAAACGGGACACTGTTGGACGAAACGCAATGCATAATCGCCCCACCCAGCAGCTCAGACCGTCCTGGACAAACAGGAAGAACTCGGCCTCTGGGGTTGGCCCGTTGCAGCTACGAGCCAGCGAACACGCGATCCTAATTCATTGAGCTGCTATCGTGTTCTCATTGGCAGGAGTCGTTATATAAACTCTACGGGGATAGTTCATCGAGCCGGCTGGGTGCACTGGGGACGCATCTTTATGTAATGGGTTCCTTGTTTCCTCCGGTTGGGTTTTCGCGGTTGTTGTCAAACGTTTGGGATCGCCAAGGCACTGGGTGCAGGAGGAGGTTTGGAATTTGGTTAAGAGGCTTCTTTACCTTAATTTATGCCGCATGTGAAGAAACCTATTTTATTGTAAAACGAACGATTGTACTCTTAGATAGCAACTGGTCACAATTACGTAACGAGATACCTTTGGGATTCCCTCATATGGATCTGATGATCGTTGGATAATTAAGTACCGAGATCTGTCTTTATATTCGATACAATACATGAGTAATAGAGCCTACGTAAAGATTACTCTTTTGAATAAACGCTCCTTTTACTTATTAAAAAGGTTGAGTCGAGATGAACATGTTGAACCCATGTGTTACACGATTTCGTACGTGGAAAATAATCCTACAACGCAGGGCTATTAGGGTGGCCTTACAACGACTCGGAACAAGATCTTGCAGCATAGCATTCAATGTTTATTAGCTGGGACTCTACAAACAAAATCTTCGAGATGTACCTCAGGGGGGAGAGAAAAGTACTTCAAAAGCGTCCAACATTAACCAGAACTTTTTGATTATCTATTGTCCGGTATTCACAAGGAACATAAGTATAATTCAAAAATGAATTAAGAAAAAAGACTTTTTACGTTGGCCCTCTGGCGTCGGACCAACTTGTAATTGTAGTGGAATTCATTAGACCTTATGAGCCGTATTATCGATAAAAGTCAAAAACTTCTGCCGAGCCACTCATACTGAGTACGCGTTGTGTTACCGTTGGACCCAAGAGGTTGACAGATACTACGTCTGAGCTCGCAGTTTCAAGGTGAAGGGATACCAACGGAACTTCAAAAGATAGATTAGTATCCTGTCCCCAATACACTTTTTTATAACATTACGTCTTCCCGAAGGTAAAGAGGTGTGTTTGGGTTCGAGAGAGAGAGGAACTCTTCTTGGTGAATAGTATCGGGTTTGGACTTTGGTCTGGATGGGATATTTCAGCAATTTACTTTGTAACCGAGTGCCTTACTACGGGATTTAAGGCCAGGGTTGAAGTATCGGGACTCGCTACCCCAAGGGCGTCGTCGGACCTTTATTAAGCATGACGTTGAGCCGTTTATACCCCTTCCGGAAAGGGGGAAAATCTTCGGGCGCTTTAAACAAATACTGTAATACTACATCTCGCGATATGTATGAACAATGAGGCCATGGCCCTTTATTATACATCCCCTCGGATAGCGTGTCGTCGAACCCACTTACAAAAAGAGGAAAATGAGAATCTCGCTAAATTAGGACTCGGCATTATACATCAGTTTGCTTGGCACGCCACCTTAGACTATGTAACTAATTCCTGTTACGTTATATCGGAATAGCGGTACTAGATCGCGGATGTATGTTATATCCATATACGTGCGCACGGAAGGACACGGTGATTTGTTGATCTGCGTCTGATTTGCAGGTACTCTGTCTTTGCTTGCGATTATGTCTGCACGTGCCTCTTAATGGTGATTTCCCCCTCCGTCGTCGCGATCCCACGACATGAACTGAGTGAAGACTCAGGTATAAATAACGCTAGGTTGATTCCTGATTGTGATAATTGCATTTGGTGTAGTATAAGCGGTGAGGGAAAGGGATTGAAGGCGAATCCAAAGATCTGACGTGATGACAGTCATGAAATCATCGTAGTTATTCCACTAAAATATGGTTTTTGCTTCACAGGCACTAAATTAAGGTAAAGAGATTCCCTTGTACGAAATCTCTCCGCCCTCCAAGTGCCTGCCAACTCAGAGAGGGACTTTTATCTTGCCGAATCCAGACCGGTAGAAACTTTACAATGCAAGCTCCGCAAGTACAGGAGAGCTTCCCACCAAACTACCCAAGGCCTGGAGGATATATCCTGTGAACTTGAAATTGCTACTGGGGACCGCAATATTACCATGACTCTCAATTACGCGGCTGCAGGCGCTAGGTGAGCCCCTGCCCTCCCCCAGACGGTGCTTATGTTTCCCTCGTTCGGCCCCCAGTAGCACTTCGGTGGTGTGCGCGTTAGGCCCATTGGCTTAGCAACAGGAAGCGAACCCTCCGGTGCGTTCCGATCAGCTCCAGATATAGCGTACCCCTGTAGCCGGGGGCGGTACCAAACTGCCCTCGGATCGCGTTCGAGTTCGCGCGAAATAGACCTTTTGCAACGAGTCTGGGCGATAAGTTTCTTCGGAGGGTTATTAACCGTCCAAAGGGGTGATCCGTGATCACGCTAACTGTTTGATGGGTTAGAACGGAGATGGGTAAATTCCGGGATGTGAGCGTGCCTATGCTAAGTAGCGAACCTAAGGGGCCGATGCCCGCTCCAATAATGATCGAGACCGTAGGGGTATAAGAGAGGTGAAGTTGTGCTAAAATCGAAGCCACCCCATGTGAAGACACAACGACTATGAGGACGGACGAAATGTCCGGGTGGATGATAGTTGTTATGCTTACTCCACACAAGTCAGAGTCTCCGGGCAGTGGCCCAAGGGTTGGGAGGCCGTATGATCCCAAGAGGGGCCATATACGGGTTCAAGTACGAACGCCTACCGTGGGCTAGGGTAGGTGTCAAACATGTGAGACCTCTGATCTCAGGGTATTAGGTGTTATCCTCGTTTGTGGCTCACAACAAGAGAAATGCTCAGCGACGGATATTGAGGGATTCCAGGTAGTCGATAGTAAGTTGTGAAACACAAGCCTGGATTAGGGCCGTCCCTACAATAGCGACACTCACAATGCGTGGTACTTGAGTGTCGTCCGTCCCTGAAGAATCGTGAGGCCCTATAGTGAAGGGAACGTTCGGTCCAAGGGGTGTTGGAGCCGGGCGCGACGTGAATGCAACGCGTCGTCAGACGAGATGATGAGGGGGTCGCTATACCAATTACTGTTGTTGCCTCGAACTCGTAATGGCGCGGACGCTATTGCGGACGGCCGGGGTGATCTTTTAATCCCTATAATTTGATAGATGCGTCGAGTCTCGGTCTAGTTCCGTCGTGGACCTGAGCCTCTAATTTTAGCGACCCCAGACCAGCCACCGCCGCCCATCTACTCGTACTCCGCGTTGGGACCGCTTGGAGCGTAGTGATAACGGGAAACGGCATCGTAGCTCCGTGCGACAGGCATAACCGGGTTTAGAGCACACTGACCCGGGGTTGGACAAAGCGACGATTCGGGAAGTTGGGGGGGACAACAGGCGGGTGGGGCATCTTCACTTACACTGGTATGATGGATGCAGACGTGGAATGTATTCGATATCGCGCATGTCTATAGATCAGGTTTGAAGATGACGACGGACATGGTTGACAACGATTGGCAAAGTAGTGTAGATGTCGGTCAGGCTTTGATCGACCTGCTCTGTTATGTCGATAGTCGGCCAGGAATAGATGGTCGTTAGACAGGACCATGACGGAGATTACCTGATAGTAGTCTGGGACCTTTGGGAATGTAGACTGATCTGCGTTCCTGCATCAACTACATGTTATGGTATATACACAATCCATTGTAGACTAGTCCTTTGTGGGGACATTGGATGTAGTCGGTTCTTCATTATAGGGCTACGTTCGGGTCGCCACGCCGGTCTCCGAGTGGTCGGCCCGTCACTGGTTTGACTGTACGGCTCTTTACTGGGAAATACGTCCTCAGCGTGTTGGTCATGGAGGCACAAATGTATGAATTATGCAGTTTAGCTTGAAACATATCGCCACGAATTAGTCACATTAATCATATCACTCAGCCCCGGTGCACTCTCTTTAGTCGTATATCTGAACGTCTCTCATTATTTAGGGCGCCAGCGCTTTGCTTGATCTTTAAGGCGTGCTAAGTCAATTGGCCGTTCTAGTCCTCTTCACGACTTCCTTAGCCGGCTGCTTAAGTTGCGGGTGGATGCAGGGGAACGATGCTTTGGGCATTACGCTTTAAGTTCTAACTCTATCCCAACCACGATGCCAGTTCTGCGAAGGCCACTCGTGCAGCGATTCCGCCCACACTTAAGTACGTTGGTCCCATAGTACCACTAAGGACGGGTGAATTTACGTGGTACGACATACGTGTAATACAACAATTCTTCTTTCCTTTGGGTGAAGTAAGAGTATTTTGCTGATTTTTGTACTCCGGGATTCATAAGTCTCCACTCTAGGATGTACTGATGATCATCTCAGCGGTTTGATTCGTCATACCTTATAGGTCCGCGAGTGCTGCTCCGTATTTTCAAGTCTGTGAGCTAATCACTTGAACCTCAGCAGCAATTCATCAGTCGTCCTGTCAGTAGGTAACATTGTTCCACTCTGGGTAGTCCCCGGATACCCGGCCGTGTGTCAAAACCTCCGGGTAGATGGCCTAACGGAGGCTAATCACCAGCTCCCTTCCTTTCGAATTTCTTACTTGAACGAGGGTGTAATGCACTCACTATTGGTTGGATATTCATGAGACCGCGGAACATGATACCCATATCGAGTCCCCAATTCTCCGCAAATCCCGAACACCGTTTTATTATCTCACACCATGCTGTTCATCGGGCAGAACCTTATGTTTAGCCTCTGATTATGGTGATGGACGGAAGCACTTAAAGTTGGTCGTCTCCTTCGGCAAAGTATGGCTAGGGGGCTTTATTGCTTAACACTACCGCACCACCCCGCTTTTTGGGGGTGAGCGTATTCGTGTCGCTCCCAATCCCTTCGCTGCCATTTTTGTATCGTAAAGATTTCTGGCCTATGATATCCTTTTACTGCGGCATACCACCGTTCTATTCTTTCTCCCTGCCTCTTCACTTGCGCATCCCATTCCCTGGTCATCCTACGCGCACCTCCCCGTCAGAGTTCTAGAGTTTGTAAACTCACCATGCCCGCAAACATCACTTTTAATCGCGTGTTCTAAATCTTCGCTGCTTCTATGGTCCCTCTATCTTAAGCGTGCTTTGTCCGAGAGTCGTCATTTGGTCACTGCTCATGTGCCTTATGTTGCCTTTGTGATAAAGCTTCTCCTCTTTTAACTCCGACTCGGGCGATTTTTTAATATCGACCTCCCTATCTGAAATTTAGTAGGCCTGGCCCTCCGCTATAAATAGTCCAAGTGTGGATATAGCATGGTCTTCGAAGTCCATACGTTAACGGTTCCTGTTATGTCTGGCTCAGGTGATTGAGGTAGTAAGGGAACGGTATCGAGTGGATGAATCAGATCATAGGGTAGAAGCAGTCTCTCAGTCTGCACAAACGATAAAAATGGCAAAGCCGACCGGAACTACATACCATCTGTAACCCGTCTCCAATTGAGATTGGCGATAAAGACCGGGTTGAGAGCTAGATTGTACATGAGCGCTCAGGCTCCAGGCAAATGTTTCTCTGGAGGATAAGCAAATTACCTAACCAAGGGCAGGCGCTATGAAACATATTGCCTCAGGTTCTACAGATCTAAGATGTTGTTACGCGGCAGGACACGGGTCCTTAGGGTCGAGTATGGATGCTGAACGCGCAATGGGAGAGGGTATAAAAACTACAGAAGAAGGGCAGGGAACATGTCAGCATGAAAGGAAGGAAGCCGTATTCTCCATCGGGAGTCGCCAGATCCGTGCCAGTGCAAATGACCGGGGGGGACAAGAGTTATATAGAATATGAGGGTATAGAGGAGAAAAGCCCAGAGGTGGCGTCACGATCCATTGCGCTCGGCCCCTTACTAATGGCAAACGCTCATTTAGTAGGTTTTCAGTTATTTCTGAGAGTTGCACCATTAATGAGAAGAGTAGACGTCTATCAGCTTCGTTTTCTAATGCCTTTTTTAGTTAGGCCAATACCCTTTCCTCCTGAAAGAGCGGAAGGGGAAGTGGGACCTATCGTTTACGACAATCAGGCAACAGATGCTCTGGTAACGGCGCAATTTGAGATGCTGTGCAGTAGCTGGTGTTGTTCTGGACCAATTCTCATGAACTTCGTACTCACGGGAGTCGGGCTTATGATTTTCGGCTCTCACATAGTGTAAAAGAAGTCCGACTAGGGGTTGGACGCAACACCCTGTCCTTTTGACCTTGCGGGAGTTACGACAACACCGAGAGGAACCGCCTTCCACTTGCCGTAATGCGGGGATGTTGAAAGGTTGATCCTTTGACGCGCTCTTATTTATCAGTTCCCCGGGACTATCTGATTGACCTCATTACAGTTTGAGGAGAGCCACCTAGAGACCATGGCACGACGTGGCGTGCCTTGCTCAACTGGGTGATTTGTGAATTGTTATCCTTAGATTGATGAGCGTGGACTATTTAGCAATCTGAATTAAAGTTCCAGAATAACTATGATTGATAGAGATGTCCCGGGGCAACAAGATTTCTATGGAAAAGAGAAGATCTTAGTTTGAGTCTGTATTCGTGGTCAGCGTACAGCCGAAGGCGGTTTTGATAACTAAACCGCTTCCTACTCCCATCCAAAATGCGAAGGAAGTTGAAAATCTTCAGTGGACAGCCTAGTTCGATATAGCGCGGCGTTGAATGCTGAGTGATCCCTACAATGGGCCATCCTGAACCCGTAATATCTGTACCTCACCGTGGGAATTGTCTTTTGTAGTTTACGACGGTTTATTCACGCGTGAATTCGTAAGACGACAGCGACGATTCAGAGGCCACTGATGTGGTCAGTCCTGTAGTAGTCTACCTTCTCTAGTTTAAGTTGGCGAACGATGATTATAACATTGTTTCTAGTGAGTCCGTGGCGTTAATTAATGACGATATAAAAAATCGTCGTAAATAATCATGGGGCGTACACAAAGCTTCGATTTTCGGTTACAACTGGAACGTCCAACAGTGCTATACCACGCGTTGTCACTAAAATTAATTCCTCGAGAGCCATAAGGGCAACGCCTATCAGTAGCAGTGCTTAGGCCGACCTGCTACCTATGGACTCTGAGGCGGGATTCGAGAGTGCAACTAAGGTGAATAACCAGCAGGTTAGCTCACGCTAAAGGTGGACATCCGAGATAGCCTGTCTCTAGTCTTTGGTCTTTCTTGGGGCCCCATATAGCGGTTCATCAAGCGAGTGGGTACAACCCCGGTGATCAGAACCGGTGTCGTTATAGGTGTCTTCCTGACAACTGAGCTATACGGTGCTATAGCATAACAGGGATCGTGAGGCAGAATTATCTGTGGTAGACAACAAGGGCGCTCGGTAGGTTGACTTTCAATTGGGGAAACCAAAGTTCAGCCGCATAGTCAGTCGGCAGCGCAGAAGGAATACCGTCACTTCCGGATACATGAGGTAGATGTAACGTAATGAAAAAGTTCAGAAGACCTCGAGTCACTATGTTTGTCCGACCTATGTACGACCGCGCTCGCTCCTGCCACTTTATACCCTCAAGTTGCATGGTCGTTCCGTTATGTCCTCTTTAAAGAAAAACAAGCTTTGAAGCCTTCTGTCATAGCCGGCGTGGATCTCAAGAATAATCCTAAATAAGTCATTTTTAAAGGCATGACCATGATAGCTAATTGGGGCGCTACCCACACACCCCTGTTACTTGTACTGAGATTGAAAAACTTTCGGTGTACTGCTGCTCCATATTTTCACCTCGCTACTGATAAAGCTAGTCCTACCCTCTGACTTGGGGCGTGGCTATACTAAACAAATCAGGTCCCTAAATCCCTCGTACTCGTTGGGATGGACTTAGGATCACAATCACAATGACACGGGCGATTTTAGTGATAGTTTAGCAATACTTCTCGCTGTAAAGTTGCCTCCAGCTCATTATTGCTTGTGCGGCAAACAACGGGGATCGACAGTGGGGCTCCTTCAGACAAAGCGTTATCTAAGACATGTCATCACGCAGAAAGGTGAGGAGATAGTGTGCAACAAAAGGGTTCCCAAAGTTGGGGGCGAGGGATGGTGCTTTGCACAGACCACTGTCTTTCAGATCACACATGTCCCCAGCGGATCCTGTCAACCCAGGGATTTTACCGGCATTGTCTAGCTCTCTGCCTTTAGTATAGTCAATCTGCCTTATCTCTATCGATGCGTGTCGTGTTCCCTCGTAAGACAGAACGTCTAAGCCCTCGTTTTCCAAGATTTATGGTCCAAGTAAGGTTTTCCAGGAACCTCCTCACCGCGCGTCAGGTGGGGAACTCCCTCAGCTGGAATGGTCCGTCTATGTGCACTAATTAACCGCCGAAACCCTTCATGGTTTACGCACCGATTACCTCCAATTATCAACCTGTCTCATACAATAATGCGATCTAAGTCCGATGTATTCTGCACTGCTGAGCCAGTAAGGGTGTATAGTTCTTTGTCTCTGAATCAATAGGTATATTACTTCAAAACCGGCACAGAGTGGCTCGGCTGGTCCGCTCGGCAGTGAGCAGAGCAGTATATGTCTTTTGAGATGCTCGAGTCCCTTCTACATTCTGATTGTACTTATTGCGAATGGACGGCGAACGGACCGCTTCGTCCTTTCTTTAGTCATCCACTATCTCTTGTACGTTTAGAATGGAATATGATTACTCTACGCGATTTCTTGTGAAAACCCCTCGGCTTTTCCCACACACCCCATTGGAGGTATACATGATTTGGATCTGTATCGATAGCCAGCCATTATCGCATCTATGGTTGTTTTGCCCGAACCAGCATCCCCTCACATGTAGAGAGCATTTTGACGAACGGGACTTGCAGTTCCCTTTTCTTCTACTAAATGTTCATTCATTTCCTTAGCTGGACAGACTTCGTTGTCCTCGCCAGAAGCCCATCGGCGATCTTTTGAGTACCTTTATCGATCTCCGGCTAACTGTTGCAGTGATGCCTGTATTGTGATTTTCCGCGCTCACTGACGTAGAGACCCACTGGACCTGCTTGTCCATCATTCGCAAATTGATCGCCTTATTCGCCGCTCCGGGCAGTCCCCGGAGACGCTGGGGGAATTTCAAGCGCAGGCCTCTCTGGCACGCGCTGCAAGCGCCCACGCAGAAAGAGTTGAGGGGGGGGTTCGGAGGAGACTATGATCCATTTGACCACGGTACCGGCCGAGGGAGCAGGTCACCATGAGCTGCATCAAAGAACACTGGGATCGTTCCAAGCTGAGCTGGTGTACAACTAAGCCCGCAGAATTATCTCCTAGCCAGCCGTAAGTACTAGTCACCTAACTCACCCGCGGCACCCTCCGGTTCAAACCCACTGCCTCCTCCTCATGGTGCTTACGTCTTAGAGATGTAGGTAAGGACCAAGGCCTTGAGGTGGCCTTTAGTAGATTGCTTCCCTTTAACCAATAGTGAGCCCCCATCGGCGATAGTCTCGTGTATGCTGCCAGAAATTGCCACGAAAAACGCCCACCAGGATAGGGGTTCCCCACCCCAAGCCGTAGCGCCGCGCGTGAGAACGCCACCCCCCTGACCGACATACGGCATTGGGACGGGCCGTACCCGGGGATGCGCGAGGACCAATTATGGTGGATTGGGA
>MK372232
CACGATAGCCGGCCTCTTTGTCTGGATTGCGACGATGTTGTTAGAGTCAAAGCGGACTACACCAAATAGCCTCCGCCTTTTTAAAGCGGGGACGGGTAGGCCACTCTAGAACGTCCTCTGGCGACGGTGTTAACCAAACAATCATCGATTCCTCCCACGTCGAGTCTACGAGTTAGGCGGACGACACCTGGAGGCGACCAGCCAGAGACTTTAACTCATTCACCACTTCAAAGGTGTATTTGTGCCGAGCCATGCAGGACGGATCCGGGCATATTACCCGCCGGCCGACGTTTGTGACCCAGACAAGATTTGAAAACGGGACACTGTTGGACGAAACGCAATGCATAATCGCCCCACCCAGCAGCTCAGACCGTCCTGGACAAACAGGAAGAACTCGGCCTCTGGGGTCGGCCCGTTGCAGCTACGAGCCAGCGAACACGCGGTCCTAATTCATTGAGCTGCTATCGTGTTCTCATTGGCAGGAGTCGTTACATAAACTCTACGGGGATAGTTCATCGAGCCGGCTGGGTGCCCTGGGGACGCATCTTTATGTAATGGGTTCCTTGTTTCCTCCGGTTGGGTTTTCGCGGTTGTTGTCAAACGTTTGGGATCGCCAAGGCACTGGGTGCAGGAGGAGGTTTGGAATTTGGTTAAGAGGCTTCTTTAACTTAATTTATGCCGCATGTGAAGAAACCTATTGTATTGTAAAACAAACGATTGTGCTCTTAGATAGCAACTTGTCACAATCACGTAACGAGACACCTTTGGGATTCCCTCATATGGATCTGATGATCGTTGGATAATTAAGTACCGAGATCTGTCTTTATATTCGATACAATACATGAGTAATAAAGCCTACGTAAAGATTACTCTTTTGAATAAACGCTCCTTTTACTTATTAAAAAGGTTGAGTCGAGATGAACATGTTGAACCCATGTGTTACACGATTCCGTACGTGGAAAATAATCCTACAACGCAGGGCCATTAGGGTGACCTTACAACGACTCGGAACAAGATCTTGCATCATAGCATTCAATGTTTATTAGCTGGGACTCTACAAACAAAATCTTCGAGATGTACCTCAGGGGGGAGAGAAAAGTACTTCAAAAGCGTCCAACATTAACCAGAACTTTTTGATTATCTATTGTCCGGTATTCACAAGGAACATAAGTATAATTCAAGAATGAATTAAGAAAAAAGACTTTTTACGTTGGCCCTCTGGCGTCGGACCAACTTGTAATTGTAGTGGAATTCATTAGACCTTATGAGCCGTATTATCGATAAAAGTCAAAAACTTCTGCCGAGCCACTCATACTGAGTACGCGTTGTGTTACCGTTGGACCCAAGAGGTTGACAGATACTACGTCTGAGCTCGCAGTTTCAAGGTGAAGGGATACCAACGGAACTTCAAAAGATAGATGAGTATCCTGTCCCCAATACACTTTTTTATAACATTACGTCTTCCCGAAGGTAAAGAGGTGTGTTTGGGTTCGAGTGAGAGAGGAACTCTTCTTGGTGAATAGTATCGGGTTTGGACTTTGGCCTGGATGGGATATTTCAGCAACTTACTTTGTAACCGAGTGCCTTACTACGGGATTTAAGGCCAGGGTTGAAGTATCGGGACTCGCTACCCCAAGGGCGTCGTCGGACCTTTATTAAGCATGACGTTGAGCCGTTTATACCCCTTCCGGAAAGGGGGAAAATCTTCGGGCGCTTTAAACAAATACTGTAATACTACATCTCGCGATATGTATGAACAATGAGGCCATGGCCCTTTATTATACATCCCCTCGGATAGCGTGTCGTCGAACCCACTTACAAAAAGAGGAAAATGAGAATTTCGCTAAATTAGGACTCGGCATTATACATCAGTTTGCTTGGCCCGCCACCTTAGACTATGTAACTAATTCCTGTTACGTTATATCGGAATAGCGGTACTAGATCGCGGATGTATGTTATATCCATATACGTGCGCACGGAAGGACACGGTGATTTGTTGATCTGCGTCTGATTTGCAGGTACTTTGTCTTTGCTTACGATTATGTCTGCACGTGCCTCTTAATGGTGATTTCTCCCTCCGTCGTCGCGATCCCACGACATGAACTGAGTGAAGACTCAGGTATAAATAACGCTAGGTTGATTCCTGATTGTGATAATTGCATTTGGTGTAGTATAAGCGGTGAGGGAAAGGGATTGAAGGCGAATCCAAAGGTCTGACGTGATGAAAGTCATGAAACCATCGTAGTTATTCCACTACAATATGGTTTTTGCTTCACAGGCACTAAATTAAGTTAAAGAGATTCCCTTGTACGAAATCTCTCCGCCCTCCAAGTGCCTGCCAACTCAGAGAGGGACTTTTATCTTGCCGAATCCAGACCGGTAGAAACTTTACAATGCAAGCTCCGCAAGTACAGGAGAGCTTCCCACCAAACTACCCAAGGCCTGGAGGATATATCCTGTGAACTTGAGATTGCTACTGGGGACCGCAATATTACCGTGACTCTCAATTACGCGGCTGCAGGCGCTAGGTGAGCCCCTGCCCTCCCCCAGACGGTGCTTATGTTTCCCTCGTTCGGCCCCCAGTAGCACTTCGGTGGTGTGCGCGTTAGGCCCATTGGCTTAGCAACAGGAAGCGAACCCTCCGGTGCGTTCCGATCAGCTCCAGATATAGCGTACCCCTGTAGCCGGGGGCGGTACCAAACTGCCCTCGGATCGCGTTCGAGTTCGCGCGAAATAGACCTTTTGCAACGAGTCTGGGCGATAAGTTTCTTCGGAGGGTTATTAACCGTCCAAAGGGGTGATCCGTGATCACGCTAACTGTTTGATGGGTTAGAACGGAGATGGGTAAATTCCGGGATGTGAGCGTGCCTATGCTAAGTAGCGAACCTAAGGGGCCGATGCCCGCTCCAATAATGATCGAGACCGTAGGGGTATAAGAGAGGTGAAGTTGTGCTAAAATCGAAGCCACCCCATGTGAAGACACAACGACTATGAGGACGGACGAAATGTCCGGGTGGATGATAGTTGTTATGCTTACTCCACACAAGTCAGAGTCTCCGGGCAGTGGCCCAAGGGTTGGGGGGCCGTATGATCCCAAGAGGGGCCATATACGGGTTCAAGTACGAACGCCTACCGTGGGCTAGGGTAGGTGTCAAACATGTGAGACCTCTGATCTCAGGGTATTAGGTGTTATCCTCGTTTGTGGCTCACAACAAGAGAAATGCTCAGCGACGGATATTGAGGGATTCCAGGTGGTCGATAGTAAGTTGTGAAACACAAGCCTGGATTAGGGCCGTCCCTACAATAGCGACACTCACAATGCGTGGTACTTGAGTGTCGTCTGTCCCTGAAGAATCGTGAGGCCCTATAGTGAAGGGAACGTTCGGTCCAAGGGGTGTTGGAGCCGGGCGCGACGTGAATGCAACGCGTCGTCAGACGAGATGATGAGGGGGTCGCTATACCAATTACTGTTGTTGCCTCGAACTCGTAATGGCGCGGACGCTATTGCGGACGGCCGGGGTGATCTTTTAATCCCTATAATTTGATAGATGCGTCGAGTCTCGGTCTAGTTCCTTTGTGGACCTGAGCCTCTAATTTTAGCGACCCCAGACCAGCCACCGACGCCCATCTACTCGTACTCCGCGTTGGGACCGCTTGGAGCGTAGTGATAACGGGAAACGACATCGTAGCTCCGTGCGACAGGCATAACCGGGTTTAGAGCACACTGACCCGGGGTTGGACAAAGCGACGATTCTGGAAGTTGGGGGGGACAACAGGCGGGTGGGGCATCTTCACTTACACTGGTATGATGGATGCAGACGTGGAATGTCTTCGATATCGCGCATGTCTATAGATCAGGTTTGAAGATGACGACGGACATGGTTGACAACGATTGGCAAAGTAGTGTAGATGTCGGTCAGGCTTTGATCGACCTGCTCTGTTATGTCGATAGTCGGCCAGGAATAGATGGTCGTTAGACAGGACCATGACGGAGGTTACCTGATAGTAGTCTGGGACCTTTGGGAATGTAGACTGATCTGCGTTCCTGCATCAACTACATGTTATGGTATATACACAATCCATTGTAGACTAGTCCTTTGTGGGGACATTGGATGTAGTCGGTTCTTCATTATAGGGCTACGTTCGGGTCGCCACGCCGGTCTCTGAGTGGTCGGCCCGTCACTGGTTTGACTGTACGGCTCTTTACTGGGAAATACGTCCTCAGCGTGTTGGTCATGGAGGCACAAATGTATGAATTATGCAGTTTAGCTTGAAACATATCGCCACGAATTAGTCACATTAATCATATCACTCAGCCCCGGTGCGCTCTCTTTAGTCGTATATCTGAACGTCTCTCATTATTTAGGGCGCCAGCGCTTTGCTTGATCTTTAAGGCGTGCTAAGTCAATTGGCCGTTCTAGTCCTCTTCACGACTTCCTTAGCCGGCTGCTTAAGTTGCGGGTGGACGCAGGGGAACGATGCTTTGGGCATTACGCTTTAAGTTCTAACTCTATCCCAACCACGATGCCAGTTCTGCGAAGGCCACTCGTGCAGCGATGCCGCCCACACTTAAGTACGTTGGTCCCATAGTACCACTAAGGACGGGTGAATTTACGTGGTACGACATACGTGTAATACAACAATTCTTCTTTCCTTTAGGTGAAGTAAGAGTATTTTGCTGATTTTTGTACTCCGGGATTCATAAGTCTCCACTCTAGGATGTACTGATGATCATCTCAGCGGTTGGATTCGTCATACCTTATAGGTCCGCGAGTGCTGCTTCGTATTTTCAAGTCTGTGAGCTAATCACTTGAACCTCAGCAGCAATTCATCAGTCGTCCTGTCAGTAGGTAACATTGTTCCACTCTGGGTAGTCCTCGGATACCCGGCCGTGTGTCAAAACCTCCGGGTAGATGGCCTAACGGAGGCTAATCACCAGCTCCCTTCCTTTCGAATTTCTTACTTGAACGAGGGTGTAATGCACTCACTATTGGTTGGATATTCATGAGACCGCGGAACATGATACCCATATCGAGTCCCCAATTCTCCGCAAATCCCGAACACCGCTTTATTATCTCACACCATGCTGTTCATCGGGCAGAATCTTATGTTTAGCCTCTGATTATGGTGATGGACGGAAGCACTTAAAGTTGGTCGTCTCCTTCGGCAAAGTATGGCTAGGGGGATTTATTGCTTAACACCACCGCACCACCCCGCTTTTTGGGGGTGAGCGTATTCGTGTCGCTCCCAATCCCTTCGCTGCCATTTTTGTATCGTAAAGATTTCTGGCCTATGATATCCTTTTACTGCGGCATACCACCGTTCTATTCTTTCTCCCTGCCTCTTCACTTGCGCATCCCATTCCCTGGTCATCCTACGCGCACCTCCCCGTCAGAGTTCTAGAGTTTGTAAACTCACCATGCCCGCAAACATCACTTTTAATCGCGTGTTTTAAATCTTCGCTGCTTCTATGGTTCCTCTATCTTAAACGTGCTTTGTCCGAGAGTCGTCATTCGGTCACTGCTCATGTGCCTTATCTTGCCTTTGTGATAAAGCTTCTCCTCTTTTAACTCCGACTCGGGCGATTTTTTAATATCGACCTCCCTATCTGAAATTTAGTAGGCCCGGCCCTCCGCTATAAATAGTCCAAGTGTGGATATAGCATGGTCTTCGAAGTCCATACGTTAACGGTTCCTGTTATGTCTGGCTCAGGTGATTGGGGTAGTAAGGGAACGGTATCGAATGGATGAATCAGATGGCTGGGTAGAAGCAGTCTTTCAGTCTGCACAAACGATAAAAATGGCAAAGCCGACTGGAACTACATACCATCTGTAACCCATCTCCAATTGAGATTGGCGATAAAGACCGGGTTGAGAGCTGGATTGTACATGAGCGCTTAGGCTCCAGGCAAATGTTTCCCTGGAGGATAAGCAAATTACCTAACCAAGGGCAGGCGCTATGAAACATATTGCCTCAGGTTCTACAGATCTAAGATGTTGTCACGCGGCAGGACACGGGTCCTTAGGGTCGAGTATGGATGCTGAACGCGCAACGGGAGAGGGTGTAAAAACTACAGAAGAAGGGCAGGGAACATGTCAGCATGAAAGGAAGGAAGCCGTATTCTCCATCGGGAGTCGCCAGATCCGTGCCAGTGCAAATGACCGGGGGGGACAAGAGTTATATAGAATATGAGGGTATAGAGGAGAAAAGCCCAGAGGTGGCGTCACGGTCCATTGCGCTCGGCCCCTTACTAATGGCAAACGCTCATTTAGTAGGTTTTCAGTTATTTCTGAGAGTTGCACCGTTAATGAGAAGAGTAGACGTCTATCAGCTTCGTTTTCTAATGCCTTTTTTAGTTAGGCCAATGCCCATTCCTCCTGAAAGAGCGGAAGGGGAAGTGGGACCTATCGTTTACGACAATCAGGCAACAGATGCTCTGGTAACGGCGCAATTTGAGATGCTGTGCAGTAGCTGGTGTTGTTCTGGACCAATTCTCATGAACTTCGTACTCACGGGAGTCGGGCTTATGATTTTCGGCTCTCACATAGTGTAAAAGAAGTCCGACTAGGGGTTGGACGCAACACCCTGTCCTTTTGACCTTGCGGGATTTATGACAACACCGAGAGGAACCGCCTTCCACTTGCCGTAATGCGGGGATGTTGAAAGGTTGATCCTTTGATGCGCTCTTATTTATCAGTTCCCCGGGACTATCTGATTGACCTCATTACAGTTTGAGGAGAGCCACCTAGAGACCATGACACGACGTGGCGTGCCTTGCTGAACTGGGTGCTTTGTGAATTGTTATCCTTAGATTGATGAGCGTGGACTATTTAGCAATCTGAATTAAAATTCCAGAATAACTATGATTGATAGAGATGTCCCGGGGCAACAAGATTTCTATGGAAAAGAGAAGATCTTAGTTTGAGTCTGTATTCGTGGTCAGCGTACAGCCGAAGGCGGTTTTGATAACTAAACCACTTCCTACTCCCATCCAAAATGCGAAGGAAGTTGAAAATCTTCAGTGGACAGCCTAGTTCGATATAGCGCGGCGTTGAATGCTGAGTGATCCCTACAATGGGTCATCCTGAACCCGTAATATCTGTACCTCACCGTGGGAATTGTCTTTTGTAGTTTACGACGATTTATTCACGCGTGAATTCGTAAGACGACAGTGACGATTCAGAGGCCACTGATGTGGTCGGTCCTGTAGTAGTCTACCTTCTCTAGTTTAAGTTGGCGAACGATGATTATAACATTGTTTCTAGTGAGTCCGTGGCGTTATTTAATGACGATATAAAAAATCGTCGTAAATAATCATGGGGCGTACACAAAGCTTCGATTTTCGGTTACAACTGGAACGTCCAACAGTGCTATACCACGCTGTGCTACTAAAATTAATTCCTCGAGAGCCATAAGGGCAACGCCTATCAGTAGCGATGCTTAGGCCGACCTGCTACCTATGGACTCTGAGGCGGGATTCGAGAGTGCAACTAAGGTGAATAACCAGCAGGCTAGCTCACGCTAAGGGTGGACATCCGAGATAGCCTGTCTCTAGTCTTTGGTCTTTCTTGGGGCCCCATATAGCGGTTCATCAAGCGAGTGGGTACAACCCCGGTGATCAGAACCGGTGTCGTTATAGGTGTCTTCCTGACAACTGAGCTATACGGTGCTATATCATAACAGGGATCGTGAGGCAGAATTATCTGTGGTAGACAACAAGGGCGCTCGGTAGGTTGACTTTCAATTGGGGAAACCAAAGTTCAGCCGCATAGTCAGTCGGCAGCGCAGAAGGAATACCGTCACTTCCAGATACATGAGGTAGATGTAACGTAATGAAAAAGCTTAGAAGACCTCGAGCCACTATGTTTGTCCGACCTATATACGACCGCGCTCGCTCCTGCCACTTTATACCCTCAAGTTGCATGGTCGTTCCGTTATGTCCTCTTTAAAGAAAAACAAGCTTTGAAGCCTTCTGTCATAGCCGGCGTGGATCTCAAGAATAATCCTAAATAAGTCATTTTTAAAGGCATGACCATGATAGCTAATTGGGGCGCTACCCACACACCCCTGTTACTTGTACTGAGATTGAAAAACTTTCGGTGTACTGCTGCTCCATATTTTCACCTCGCCACTGATAAAGCTAGTCCTACCCTCTGACTTGGGGCGTGGCTATACTAAACAAATCAGGTCCCTAAATCCCTCGTACTCGTTGGGATGGACTTAGGATCCCGATCACAATGACACGGGCGATTCTAGTGATAGTTTAGCGATACTTCTCGCTGTAAAGTTGCCTCCAGCTCATTATTGCTCGTGCGGCAAACAACGGGGATCGACAGTGGGGCTCCTTCAGACAAAGCGTTATCTAAGACATGTCATCACGCAGAAAGGTGAGGAGATAGTGTGCAACAAGAGGGTTCCCAAAGTTGGGGGCGAGGGATGGTGCTTTGCACAGACCACTGTCTTTCAGATCACACATGTCCCCAGCGGATCCTGTCAACCCAGGGATTTTACCGGCATTGTCTAGCTCTCTGCCTTTAGTATAGTCAATCTGCCTTATCTCTATCGATACGTGTCGTGTTCCCTCGTAAGACAGAACGTCTAAGCCCTCGTTTTCCAAGATTTATGGTCCAAGTAAGGTTTTCCAGGAACCTCCTCACCGCGCGTCAGGTGGGGAACTCCCTCAGCTGGCATGGTCCGTCTATGTGCACTAATTAACCGCCAAAACCCTTCATGGTTTACGCACCGATTACCTCCAATTATCAACCTGTCTCATACAATAATGCGATCTAAGTCTGATGTATTCTGCACTGCTGAGCCAGTAAGGGTGTATAGTTCTTTGTCTCTGAGTCAATAGGTATATTACTTCAAAGCCGGCACAGAGTGGCTCGGCTGGTCCGCTCGGCAGTGAGCAGAGCAGTATATGTCTTTTGAGATGCTCGAGTCCCTTCTACAGTCTGATTGTACTTATTGCGAATGGACGGCGAACGGACCGCTTCGTCCTTTCTTTAGTCATCCACTATCTCTTGTACGTTTAGAATGGAATATGATTACTCTACGTGATTTCTTGTGGGAACCCCTCGGCTTTTCCCACCCACCCCATTGGAGGTATACATGATTTGGATCTGTATCGATAGCCAGCCATTATCGCATCTATGGTTGTTTTGCCCGAACCAGCATCCCCTCACATGTAGAGAGCATTTTGACGAACGGGACTTGCAGTTCTCTTTTCTTCTACTAAATGTTCATTCATTTCCTTAGCTGGACAGACTTCGTTGTCCTCGCCAGAAGCCCATCGGCTATCTTTTGAGTACCTTTATCGATCTCCGGCTAACTGTTGCAGTGATGCCTGTATTGTGAGTTTCCGCGCTCACTGACGTAGAGACCCACTGGACCTGCTTGTCCATCATTCGAAAATTGATCGCCTTATTCGCCGCTCCGGGCAGTCCCCGGAGACGCTGGGGGAATTTCAAGCGCAGGTCTCTCTGGCACGCGCTGCAAGCGCCCACGCAGAAAGAGTTGAGGGGGGGTTTCAGAGGAGACTATGATCCATTTGACCACGGTACCAGCAGAGGGAGCAGGTCACCATGATCTGCATCAAAGAACACTGGGATCGTTCCAAGCTGAGCTGGTGTACAACTAAGCCCGCAGAATTATCTCCTAGCCAGCCGTAAGTACTAGTCACCTAACTCACCCGCGGCACCCTCCGGTTCAAACCCACTGCCTCCTCCTCATGGTGCTTACGTCTTAGAGATGTAAGTAAGGACCAAGGCCTTGAGGTGGCCTTTAGTAGATTGCTTCCCTTTAACCAACAGTGAGCCCCCATCGGCGATAGTCTCGTGTATGCTGCCAGAAATTGCCACGAAAAACGCCCACCAGGATAGGGGTTCCCCACCCCAAGCCGTAGCGCCGCGCGTGAGAACGCCACCCCCCTGACCGACATACGGCACTGGGACGGGCCGTACCCGGGGATGCGCGAGGACCAATTATGGTGGATTGGGA
>GU811709
TACGATAGTCTAACTCTTTCCCGGGACGACAACGTCGTCGTTGAAGTCAGAGCGGACTACACTAAGTGATCCTTGCCTTTTCAAAGTGGGAATAGGAAGACCGTCTTGGGTTGTCCGATGGCGATGGTGTTAATCAAACAACCATCGATCCCTCCTACGTCTGGCTTACAGGTCAGTCGGGGGGCGTCCTAAGGTGATGAGCCAGGGACTCTCATCCATTTACTACCCCCGTGGCACGCTCGTGGTGAGCCATGCGGGGCGGACCCAAATCCAGTCTCCACCGGTTGACGTTTGTGACCCAGACAAGGCCCAAGAGTAGGACAGTGGAGGACGAAATGCAATACATAATTGCCCCGCCCGACAATCTATACTATTCTGGACAGCTAGGGCGAACTCGACTTCCAGTGCTGGCCTATCGTTGCTCCAAGACAACGAACACGTGATCTGAGTTCATTGAGCTACTACCGCGCCCTCATCGGAAGGAGCCGTGACACAAACTTTACGGGGACGGTCCATCGAGCCGACTGAGTGCACCAAGGGTACATCCCCCTGCAGCGAGTCCCTTGTCTTCTCCGGCCGGGCTCTCACGGTTGTTATCAAACGTTCAGGGTCGCCAATTAGCTGAGTTCAGGAGGAGGTTTTGAACACAGTTAAGAAGCCCTTTGGAGCTGGTCCCCACCGCACACGGACGAGTTCGCAGCGCCGTGAGGCAACCAATTTTGTTCCCAGGCAGCGACCTGTCACAATTGTGTGACGAGGTACTACGAGGGTTCTCCCGTATGGATCCGATAATCGTCAAATGACTAAGTACCCGGGTCTGTCTCCATATCCGCTGCAATACGTGAGTAAGAGAGCCTATATAAGAAGAACTCTTTCGAATAAACGCCCCTTTTATTTATTGAAAAAATTTAGTTAAGGTGAACGCGCTGAACCCGTATATTAGATAATTTCAAATGTGGAAAATAATCTTACAACGTAGAACCTTTATAGTGACCTAACGACGACTTGAAGTAAGATCTTGCAGAATGCCACGTAATATTTATTAGCTGTGATTTTACAGGCGAAATTATCGGGGTATACCTCAGCAAAGAAAGAAAGGCGCCTCAAGCACGTCCAGCATTAATCAAAACTGTTTGCTTGTCTGTTATCTGGTCTTCATGGGGAATACAAATGTGAATTGCAAATGAAACAGAAAAAAAGACTTTTTACGTTAGCCCTCTAACGATGGACTAACTTGTAATTGTATTGAAATTCATTAAGCTTTATAAGCCGGATTTTCGATAGAAGTCAAAATCTCCCGCCGAGCCACGCATACTGAGTACGTATTGTGCTACCGTTGGACCCGAGGGGTCGACAGGGACTACCTCTGAGCTCATAGTTTATAGGGGAACGGATGCCAACGAAACCTCAAAAGATAGATGAATATCCTGTCCCCAACACACTTTTTTGTAACGTTACGTCTTCGCTAAGGTTAGAAAGCGTGTTTGAGTTCAGGAGAGAGAAAGATTCTTCTTAGTGGTTAGTACCGAGTCTAGATTTCGGTCCGGATGAGATATTTCAGCAATTTACTTTATAACCGCGTACCTCACTACGGGATTTAGAGTCGTGGCTGAGGTACCGGAGCTCGTTCCCCCAAGGGCGTTATCGGACACTTATCGAGCATGGCGCTGAGCTGTTTATACATCTTTCAAAAATGGAGAACATCGTCGAGTGTTTTAAACGGAATCTGTAATACTTCATCTTGCGGTATGCACGAGCAGTGAAATCAAGGCCCTTCTCTAGACTTCCCCTTGAACAATATGCCATAAAACTCACTTACAGAAAAAAGAAAATGAGAATCTCGCCAAGTTAGGACTCCACACGGTACATCAGTTTGCACGACATATCACCCTAGGCCATATAGTCAATTGTTATTACGTTATATAGGGATGACTGCGTTTGGTCATGGACGTACGTCGTATCCATATGTGCTCGAGCGGAAGGATGCTGCATTTTGTTGACCTGTATCTGATTTGCAGGTACTTCGATTTTGCTTACCACTATATCTGCACGTGCCACCTAATGGTAATTTCTCCCTTTTTCGCCGTGAACCCGCGGCATGGACTGGGTGGGAATTCGGATGCAAATAGCGCCAAGTCGATCTCTGACTGTAATAGTTTTTCTTGATGTAATATAAGCGGTGAATGGAAGAGGTTGGAAGCGAACCTCGTAACCTGACACGATGAAGGCCGCGAGGCAATTGGAGCCATCCCGCCGCTGCGTAATCTCTGGCTCGTGGGTGCGGGACCAGCTCCAAAGGGTTCCTTTGTGCGTGATCTATCCGCACTCTAAGCTAATGCTAGCTCAGAGAGGGGCTTTTATCTAGCTGGACCCAGGCCGGCAGAAGCCTTACAACGCGAGCTCCGCAAGTGTGGGAGAACTTCTCATTGAACTGCTCAAAGTCTGGAGGGTACGTCCTGTGAACTTGGGCTTGCTACTTGGGGCCGCGGTATTGCCGTGACTCTCAACTCCGCGGCTGCAGGCTTGAGGAAGGCCTCTACCCTATTCCAGACGGTGCGCATAGCTCCCTCGTTTAGCCACCAATGATACTCCGGTAGCGTGCACGTTAGGCTCATTGACTTAGCTCCACGAAGTGAACCCTTCAGCGCGCTCTGGTCGGCTCCAGGCATAGCGTACCCCTATAACCGGGGGTGAGCCCGAACGACTTTTGGGTCGCGTCCGAGTTAGCACCAAGTAGGCCATCGGCGACGGGTCTGGGAGAGAGGTTTCTTCGGAGGCTTATTAACCGTTAAAGGGGATGACCCCTGACCACTCTGACCGTTTAGCGGGTTAGGACGGGAATGAGCAAATTCCGGTCTGTGAGCAAGCCCATGCTAGGCAGCGAATCTTAGGGGCTAATGCCCGCTCCCATAGTGATCGAGACCATAGAAATATGAGAAGGATGAAGTTGTGCGAAAATTGAAGCCACCCCAAGCGCAGGCACAACGACTATGAGGGGGGACGAAATTTTAGAGTGGATGATGGTTGGCACGCTTACTCCACACGAGCCTGAGCCTCCGGGCAACAGCCCGAGGGTTGGGGGGTTGAGTGAGCCCAGTAGACTCCACATACGAGTCCAGGTACGAACGCCTAGTGTAGGCCAGTACAGTTGTCAAACATGTGCGGACCCTGTCCCCAGGGTAGCAGGCGTTATCCTCGTTGGTGGCTCACGTAGAGGGAAATTCCCAGCGACTTGTGTTGAAGAATTTCAGATAGTCAATAGCAAGTTATGACACACGAACCTGGATTAGGCATGTCCCTACAGTAGCGACGCGCACAGTGCGTGATACTTGAGTGTCGTCTGTCACTGGAGAATCTTGAGAATCTGTAGTAAAGGAGACGTTCGAGCCAAGGGGCGTTGGGGTAGGGCGCGACTTAAACGCGACACGTCATCAGGCTAGATGATGAGGTAGGCGCTCTGTCAATTACTGTTGTTATCTCGAACTCGCAACGGCGCAAACGCTACGGCGGGCGGACGGGGCGGTTTTCTCATCCCTATAACACGATAAGTGCGGCTAGGCTCGGTTCAGTTCTTTTGTGGGCATGAGCCCTTATTACTAGCGACCCCAGACCAGAAACCGACGCGCATCTACTCGTACTCCGATTCGGGACTGCTTGGCGTTTATTGATAACGGCCAACGGCATCGTAGCTCCATGCGACAGGCATAACCGGGTTTAGAGCACACTGACCCGGGGTTGGATTCAGCAGCGATTCTGGTAGTTGAGGGGGACGACGGGAGGGCGGGTCATCCTCACTTACATTGGTGTGATGGATGCAAACATGGGATGTCTCCGTTATTACGGATGCTTAGAGGTCAAGTTTAAAGATGACAGTGGACTTGGCCGGCACCTATTGACAGTATAATGTGGATGTCTGTCAGGCTGAAACTGACTTACTCTGTCATGTCGACAGTCAGTCAGGAACAGATGATCGTTGAATGAGACTATGACGGGGGTCACTTGAGGGTAGTCCGGTACCTTTGAGGATGTAGATTGACATTCGTTCCCGTACCGACTACATGTTACGGTGTATATGTGGTTCACTGTAGACTAATTCTTCGCGGGAACATTATACGTAATTAGTTATTTGTTATAGGGCTGCACCCGGATCATCATGCCAGTCTTTAAGGGGCCGGCCCGCCGCTGGTTTGAGTGTACGACGTCTTGCCAAGACATAGGTTCTCAGCTTGTCTGCTCTGAAAGCACAAATATATTGATTATGCTGTATAGACCGGGGCATATCTCTACGGATTGGTCATACCAATTGTGACGCTCAGCCTCAGTACACTCCCTTTAGTCGGATATCTGAACATCTATTACTATTTAAGGCGCTGACACTCTACTCGATCTTCAGGGCGTACTGGGCCGATTAGCCATTCTAGTCCTCTTCATGACCTCCCTAACTGGATGCTTTAGTGGTGGGTAGATGCGGGGAAACGATGTTTTGAGCATCACGCCTTAAGTTCTAATTTTATCTCGAGCTCGTTGCCAGTATCGTGAAGACCGCTCGGGTCTCGATGTTGCTCTCATTTAAGTACATCAATCTTATAGTGCCCCTAAGGACGGGTGAATTTACGTGGCATGGCATACGCGCGACATAACAGTTTTTCTTCCCTTTAGGTAAAGTAAGAGTACTTTGTCGATTTCAGTACTCTAATTTTTCTGCGTCCCCGCTCTAGGATGCACCGATTGTCATTTTAGCGATCTGACTCATCAGACCTTATGGGTTCGCGAATGCCGATCTGTATTTTCAAGTCTTTGAGTGGATCGCCCGAACTCCGGTGATGGTTTGTTAGCCGTCTTGTCGGTAGATACCACTGCCCCATTTTTGGGATTTCTCTGGCACCCGGTCGCACGCCGAAGCCGCCGGATAGAATATTTAGAGGAAGCTAATCACCGGCCCCCTTCTTTCTGGATTTCTCACTTGAACGAGCATGTAGTGCACCCATTACTTGTTGGATATTTATGACATCGCGAAACATGATACTCGTATCGAGTCCCCAATTCTCCGCAAATCCTGGACGCCGCCTTATTATCTTACACCACATCACCCATCGGACAAAATTCCGTGTGTGGCCTCCGATCATAGTGATTGACGGAAGCGCTTTAAGTTGAACGCCGCCTCCGGCGGGGTATGGCTAGATGTATTTGTCGCTTAGTATCACGGCATCACCTCGCTACTTGGGGGTGAGCGCATTTGTACCGCTTCTAATTAATTCGCCGTCGCTCTTGTACCATAAGAATCTCCGACTCAGGATACTCTTTTACCGCGACGCACCCCCGCTCTACCCCTTCTCCTTGCCTTCCCGCCCGCGCCTCCCATTCCCTGGTCCTCTCACGCACGTCCCCCCGTCGAAGCTCTAGGGCCTATAACCTCACTATGTTCGTAGACACCGCTGCCGAACACGTGTCTTAAACCTTCACTATTTATACGTCTCCCTTGCCACAAATACGCCTTATCCGGGGATCACCGTCCGGTCACTATTTATGCGCCTTCTGCTGCCCATGTGATAAGACTGCTCCCCGTTTAGTCCCAACTCAGGCGACTTTTTAACATCGACCTCCCTATATGAAATTTAGTGGGTCTGACCCTTCGTTACAAGTATTTCAAGTGTGGATGCGGTATGGTAGCTGGAGCTCATACGTTAATGGTTCCTGTGGTATCTGGCACAGTTGGCTAGGGCGACGGGGGATTGTTACCGAGTAGGTGAATGAAGTCATAAGGTGGAAACAGCCTTTCAATTGGTATGCACGATAAAAACAGCAGGGACAGCTGAAACTACATACTGTCTGTGGCTCGATTCCAATTGAGACTGACGGTAAAGTCTAGGCTGAGAACTGTACGGTATATAAGCGTTCAGGCTCCAAGCAGGTGGACCCCTAGGGGGTGGATAAATTACCTACCCGAGGACAGGCCCTATGAAACACAAGGCCTAAGGTTCTATAGACTCAAAGTGCCGTCACGCGGCAAGTCACTGGTCCCTAGGATTGAACATAAGCAATGCACGCGTAATTGAAGAGGATGTAAGGACCACAAAGGGAAAGCAGAGAGCATGCCGTTATGGAGGGAAAGAAGCCGTGTTCTCCGCCGGGAGTCGTCGGATCTACGCTAGTGCAGATGACCGAGAGGGACAAAGGTTATGGAGAACATGACAGTATGGAGGGGAAAGGCCCAGAGATGGCGTCGCAGCTACGTATACCCGGCCTCGTACTAATGACAGACGCTCGTTTAGGCAGTTTTCAGTTACTTCTGAAGGTTGTGCCGCTGGTGAGAAGGGCAAGCATCTATCAGTCCCGTTCTCTGATGCTTTTTTTGATTAGGCAAATGCCCTTTTCACTTGGAGGAGCAGAAGGGGAAGTGGGACTTATTATTTACGGCAACCAGGCAACAGGTGCTCTGGTAACGGTGTAGGCTGAGATGCCGCGCCGTAGCTAGTGATGTTCTGGAACAGTTCTCAGGAACTTCAAACTTATAGAGGTCAAGCTTATGATTCTCAGCTCCTACATGGTGTAAGAGAAGTCCGATTAGGGGTTGGATACAACACCCTGTCCTTGTGATCTTGCGGGGGGTACAACAGTACCGGGGGGAACCACCTTCCACTTTTCGTAGTGCGGGAATGTTGGAGGGTTTATCCTTTGATGTGCTCTCACACATCAGTACCCCGGGACCACCTGATTAGCCTCGTTACAGTTCGAGGGGAGCCACCTAATGACCATGGCACGACGTGACATGCCTTGCTGGATCGGGTGATTGTTAAATTGCCATCATTGGACTGATAAGTGTTAACTCCTTAAAAATCTGAGCCGCAATCCCAGAACGACTATGGTTGGAAAGGGCGTCCCGGGATAATAATATTCCTATTGAAAAGGGGGAGGCTTAGTTTGAATCCGTATTCGTGACCAACGTATAGTCGAAGGCGGTTTCGCTAACTGAATCACATGCTGCTCTCATCCAAGACGCGAAAGAAGTTGAAAGTCTTCAGTGGACAGCTGGGCTCGATAGAGCGCGGCGATGGGTGCCGAGTGACCCCTGCAATGGGTTATCCCACACCCGTGAAGTCTGTACTTCACCGTGGAAATTGTTTTTTGTATCCCACGACGGCTCATTCACGTGTAAGTGTGTAAGACAGCAGCGACGATTCAGGGGCCGCTGATGCAGGCGGTTCCATAGCGGTCCCTCCTCTCTAATTTAAGTTAGCGGACGATGGTTATTACATCACTTTTAGCGAGTCCGCAGCGTCATTTGGTGACGATCTAAAAAACCGCTAAGCACGGTCACAGGGCGGATACAAAACCTTGGTTTTCGGTTACAAGTGGAGCGTCCACCAGCGCTGCACCTCGCTGGATCACTAGAATTTATCCCTTGAAAGTCATAGAAGCGACGCCTTTCAGTAGCGGTGCTTAGACCGACACGCTATCTATGGACTCTGAGACGAAACTCAAGAATGCGGCTAAGGCAAATAACCAGCAAGTTCGCTTACGTTAAGGCTAGACACCCGGAATGGACTGTCTATGATTTCTGGCCCTCCTTGGGACCCTATGCAATGGTACATCAAGCAAGTAGGTTCAGTTGTGGTGATCGAAACCAGTACCGTCACAAGTATTCCCCTGATGGTTGAGTCGTACAGTGCTACGTCATGACGAGAGTTGTGGGGTAGAACTGCCTGCGATGGACAACGAGGGCGCATAACGGGTTGACTTTCGTTTGAAGACACCGAAGCTCGGCCGCATAGTAACTTGGCATCGTAGAAGGAATACCGTCACTTCAGGACATATGAGGCTGGTATGCCGTAATGAAAAAGTCTAGAAGGCCTCAAGTCATTACGTTTGTACAACTTAGATATATCTACATTCTCCCCTGCCGCTTGATGACCTCAGGTATGATGATTGTTCCGGTACATTCCCACTAAAGGAAAGTAAGCTCTGGAACTTTTTGTCATAACTGGCGCGAATCTTAAGAAGGACCCCGGATCGATCATTTTTAAAGGCATGACCATGACGGCTAGTTGGAGTGCCACCTGCGCACCCTGGTTACTTGGTCCGAGGTTGAAAAATCTTCGGGGTACTGTCGCTCTACATTTTCACCTCACCGTTGTAAAAGTTAGTTCTACTCACTGGTCCTGGGCGCGGCTATATTAAGCAAATCATATCCCTAAATTTCTCGTACCCGCTGGAGCGGACTTAGTATCACAGTCACAACGACGCGGGCGATTTTAATGACAGTTTAATAATGCTTCCTGTTACAAAATTGCTTCTAGCTTGTAGTTGCTTGTGAAGCAAATAGTGGGAGTCGACAGTGGAGCTCCGTTAGACAAGGCGTTATCTAAGGCATACCATCACGTAGAGAGGAGAGGGGTTAGTGTACAACGAGAGGGTTCCCAGAGTCGGGGGCGAGGAATAGAGCTCTGCACAGACCACTATCTCTCGGGTCACACATGCTCCCAGCGAATTTTGTCGATTTGAGGATTTTATTGGCATTATCTAATTCTCTGCTTTTAATACGATCAACCTGTGTTATCCCTACTAATACGTGTTGTGTTCCTCCGTAAGACAGATTGTCCGAGCTCTCGTCTTCCAAGCTTCATGGTCGGGATGAAGTTTTCCGGGAACCTCCCCACCACGTATTAGGTGGGGAATTTCCCCAACTGGAGTAGTCTGTCTATGTACACTAACTAATCGTCGAAACCCACCGTGATTTACGAGCTGATTACCTCTAATTATCAGCATGTCTCAAACGACAATGTGGCCCGAGTCCGACGTATTCTGGACTGCTGAGTCTGTAAAGGTGGACGATTCTATGTCCCCGAATCAATAAACATACTACCTCAGGGCCGGCACAGAGTGGTTCGGCTGGTCCTTCCGTTCGTGATCGTAGTGATATACGTCTCCTGGGATGCTATAACCCTTTTGATATCCTGATTCTACTCATCGCTAATGGACGGTGAACGTACCGTCTCGTCCTCTCTTCAGCCATCTACTCTCCCTCAGACATTTATAGTTAAGTATGACTACTTTACACGTTTCTTTGTGGGCACCCTTCGGCCTTTTCCATACACCCCATCGGACGTATGCATGATTCAAACGGGCATTGGCAGACAGCTATTATTGCATCTATGGCGACCTTACCTGGACCAGCATCTTATCACATGCAGAAAGTATTTTAATGAACGGGACTTGCAATTCTCTTTTACTCTACTAAATATTCTTTTATTTCTTTAGCTGGACAGGTCTCACTTCCGTTGCCAGAGGTCCGTCAGCGACCTCTTGAGTACCTTTGTCGATTCCCGTCCTATTTTTGCAGCGGCGCTTGTGTTATGAGTCTCCGTGTTCACCGTCATAGGGGCACGCTGTCCCCGCTCGTGTATCAATCAAAAAGTGGCTACCTTAGACACCGCTCCGGGCAGTCCCCGGTGACGCTGGGGGAGTTGTGAGCGCAGGCCGCTGTGGCAAGAACGGCAAGCACCCGATCAGAAAGATTTGAGCGGGGGTTTTATCTGAGGCTTAAATCCGTTTGACAACTGCACCAACAAAGGGGGCGAGGCCCAACGCTCTGCACTAGTGGACACAGGGATCTTGCCGAACCAGGCTTGCACGCCGTTAAGCTTGCGGAAATGTCTCCCGATCAACCGTAGACACGAGCGCCTTAAACCATTCGCGGCGTTATCCTACTCAAGCCCACTGTCCTCTTCTCACGGTTTCTGAGTCTCAGATATGTAAGTAAGGACCAAGGCCTCGCAGCGGCCTTTAGTGTATCGTCGTCTATTGATCAATAGTTAACTTCCACAGGCGGTGGTTCCGCTAACACTGCTAGCAATTAACGCGAAGCACGCCCCCGGGGGAGGTGGCGCCCCACACAAGGACGTGGCGTCCCGCGCGGGGGCGTCGCCACCACGGCCGCCACTCAACGCTGGGACCGGCTGTGCCTGGGGATGCGCGAGGCCCAGTTATGGTGGACTAGAG
>JF274081
TACGATAGTCTAACTCTTTCCCGAAACGACAACGTTGTCGTTGAAGTCAGAGCGGGCTACACTAAGTAATCCTCGCCCTTTCAAAGTGGGAATAGGAAGACGGTCTTGGGTTGTCCGATGGCGATGGTGTTAATCAAACAACCATCGATCCCTCCTACGTCTGGCTTACAGGTCAGTCGGGGGGCGTCCTAAGGTGATGAGCCAGGGACTCTCATCCATTCACTACCCCCGTGGCACACTCGTGGTGAGCCATGCGGGGCGGACCCAAATCCGGTCTCCACCGGTTGACGTTTGTGACCCAGACAAGGCCCAAGAGTAGGACAGTGGAGGACGAAATGCAATACATAATTGCCCCGCCCGACAATCTATACTATTCTGGACAGCTAGGGCGAACTCGACTTCCAGTGCCGGCCTATCGTTGCTCCAAGACAACGAACACGTGATCTGGGTTCATTGAGCTACTACCGCGCCCTCATCGGAAGGAGCCGTGACCCAAACTTTACGGGGACGGTCCATCGAGCCGACTGAGTGCACCAAGGGTACGTCCTCCTGTAGCGAGTCCCTTGTCTCCTCCGGCCGGGTTCTCACGGTCGTTATCAAACGTTCAGGGTCGCCAATTAGCTGAGTTCAGGAGGAGGTTTTGAACACAGCTAAGAAGCCCTTTGGAGCTGGGCCCCACCGCACACGGACGAGTTCGCAGCGCCGTGAGGCAACCAATTTTGTTCCCAGGCAGCGACCTGTCACAATTGTGTGACGAGGTCCTACGAGGGTTCTCCCATATGTATCCGATAATTTTTAGATGACTAAGTACGCGGATCTGTCTCCATATCCGCTGCAATACATGAGTAAGAGAGCCTATATAAGAAGAACTCTTTCGAATAAACGCCCCTTTTATTTATTGAAAAGGTCTAGTTAAGGTGAATGCGCTGAACCCGTATATTAGATAATTTCAAATGTGGAAAATAACCTTACAACGTAGAACCTTTATAGTGACCTAACGACGACTTGAAGTAAAATCTTGCAGAATGCCATTTAATATTTATTGGCTGTGATTTTACCGGCGAAATTATCGGGGTATAACTCAGCAAAGGAAGAAAGGCGCCTCAAGCACGTCCAGCATTAATCAAAACTGTTTGCTTGTCTGTTATCTGGTCTTCATGGGGAATGCAAATGTGAATTGCAAATGAAACAGAAAAAAAGACTTTTTACGTTAGCCCTCCAACAATGGACTAACTTGTAATTGTATTGAAATTCATTAAGCTTTATATGTCGGATTTTCAATAGAAGTCAAAATCTTCTGCCGAGCCACGCATACTGAGTTCGTATTGTGCTACCGTTGGACCCGAGGGGTCGACAGGGACTACCTTTGAGCTCATAGTTTATAGGGGAACGGATGTCAACGAAACCTCAAAAGATAGATGAATATCCTGTCCCCAACACACTTTTTTGTGACGTTACGTCTTCGCTAAGGTTAGAAAGCGTGTTTGAGTTCAGGAGAGAGAAAGATTCTTCTTAGTGGTTAGTGTCGAGTCTAGATTTCGGTCCGGATGAGATATTTCAGCAACTTACTTTATAACCGCGTACCTCACTACGGGATTTAGAGTCGTGGCTGAGGTACCGGAGCTTGTTCCCCTAAGGGCGTTATCGGACACTTATCGAGCATGGCGCTGAGCTGTTTGTACATCTTTTAAAAATGGAGAACTTCGTCGAGTGTTTTAAACGGAATCTGTAATACTTCATCTTGCGGTATGCATGAGCAGTGAAATCGAGGCCCTTCTCTAGACTTCCCCTTGAACAATATGCCATAAAACTCACTTACAGAAAAAAGAAAATAAGAATCTCGCTAAGTTAGGACTCCACACGGTACATCAGTTTGCACGACATACCACTTTAAGCCATATAGTCAATTGTTATTACGTTATATAGGGATGACTACGTTTGGTCGTGGACGTACGTCGTATCCATATGCGCTCGAGCGGAAGGATGCTGCATTTTGTTGACCTGTATCTGATTTGCAGGTACTTCGATTTTGCTTACCACTATATCTGCACGTGCCACCTAATGGTAATTTCTCCCTTTTTCGCCGTGAACCCGTGGCATGGACTGGGTGGGGGTTCGGATGTAAATAACGCCAAGTCGATCTCTGACTGTAATAGTTTTTTTTGATGTGATATAAGCGGTGAAGGGAAGAGGTTGGAAGCGAACCTCGTAACCTGACACGATGAAGGCCGCGAGGCAATTGGAGCCATCCCGCCGCTGCGTAATCTCTGGCTCGTGGGTGCGGGCCCAGCTCCAAAGGGTTCCTTTGTGCGTGATCTATCCGCACTCTAAGCTAATGCTAGCTCAGAGAGGGGCTTTTATCTAGCTGGACCCAGGCCGGCAGAAGCCTTACAACGCGAGCTCCGCAAGTGTGGGAGAACTTCTCATTGAACTGCTCAAAGTCTGGAGGGTACGTCCTGTGAACTTGGGCTTGCTACTTGGGGCCGCGGTATTGCCGTGACTCTCAACCCCGCGGCTGCAGGCTTGAGGAAGGCCTCTACCCTATTCCAGACGGTGCGCATAGCTCCCTCGTTTAGCCACCAATGATACTCCGGTGGCGTGCACGTTAGGCTCATTGACTTAGCTCCACGAAGTGAACCCTTCAGCGCGCTCTGGTCGGCTCCAGGCATAGCGTACCCCTATAACCGGGGGTGAGCCCGAACGACTTTTGGGTCGCGTCCGAGTTAGCACCAAGTAGGCCATCGGCGACGGGTCTGGGAGAGAGGTTTCTTCGGAGGCTTATTAACCGTTAAAGGGGATGACCCCTGACCACTCTGACCGTTTAGCGGGTTAGGACGGGAATGAGCAAATTCCGGTCTGTGAGCAAGCCCATGCTAGGCAGCGAATCTTAGGGGCTAATGCCCGCTCCCATAGTGATCGAGACCATAGAAATATGAGAAGGATGAAGCTGTGCGAAAATTGAAGCCACCCCAAGCGCAGGCACAATGATTATGAGGGGGGACGAAATTTTAGAGTGGATGATGGTTGGCACGCTTACTCCACACGAGCCTGAGCCTCCGGGCAACAGCCCGAGGGTTGGGGGGTTGAGTGAGCCCAGTAGACTCCACATACGAGTCCAGGTACGAACGCCTAGTGTAGGCCAGTACAGTTGTCAAACATGTGCGGACCCTGTCCCCAGGGTAGCAGGCGTTATCCTCGTTGGTGGCTCACGTAGAGGGAAATTCCCAGCGACTTGTGTTGAAGAATTTCAGATAGTCAATAGCAAGTTATGACACACGAACCTGGATTAGGCATGTCCCTACAGTAGCGACGCGCACAGTGCGTGATACTTGAGTGTCGTCTGTCACTGGAGAATCTTGAGAATCTGTAGTAAAGGAGACGTTCGAGCCAAGGGGCGTTGGGGTAGGGCGCGACTTAAACGCGACACGTCATCAGGCTAGATGATGAGGGAGGCGCTCTGTCAATTACTGTTGTTATCTCGAACTCGCAACGGCGCAAACGCTACGGCGGGCGGACGGGGCGGTTTTCTCATCCCTATAACACGATAAGTGCGGCTAGGCTCGGTTCAGTTCTTTTGTGGGCATGAGCCCTTATTACTAGCGACCCCAGACCAGAAACCGACGCGCATCTACTCGTACTCCGATTCGGGACTGCTTGGCGTTTATTGATAACGGCCAACGGCATCGTAGCTCCATGCGACAGGCATAACCGCGTTTAGAGCACACTGACCCGGGGTTGGATTCAGCAGCGATTCTGGTAGTTGAGGGGGACGACGGGAGGGCGGGGCATCCTCACTTACATTGGTGTGATGGATGCAAACATGGGATGTCTCCGTTATTACGGATGCTTAGGGGTCAAGTTTGAAGATGACAATGGACTTGGCTGACACCTATTGACAGTGTAATGTGGATGTCTGTCAGGCTGAAACTGACCTACTCTGTCATGTCGACAGTCAGTCAGGAACAGATGATCGTTGAATGAGACTATGACGGGGGTCACTTGAGGGTAGTCCGGTACCTTTGAGGATGTAGATTGACATTCGTTCCCGTACCGACTACATGTTACGGTGTATATGTGGTTCACTGTAGACTAGTTCTTCGCGGGAACATTATACGTAATTAGTTATTTGTTATAGGGCTGCACCCGGATCATCATGCCAGTCTTTGAGGGGCCGGCCCGCCACTGGTTTGAGTGTACGACTCCTTGCCAAGACATACGTTCTCAGCTTGTCTGCTCTGAAAGCAGAAATGTATTGATTATGCTGTATAGACCGGGGCATATCTCTACGGATTGGTCATACCAATTGTGACGCTCAGCCTCAGTACACTCCCTTTAATCGGATATCTGAACATCTATTACTATTTAAGGCGCCGACATTCTACTTGATCTTCAGGGCGTGCTGGGCCGATTAGCCATTCTGGTCCTCTTCATGACCTCCCTAACTGGATGCTTTAGTGGTGGGTAGATGGGGGGAAACGATGTTTTGAGCATTACGCCTTAAGTTCTAATTTTATCTCGAGCTCGTTGCCAGTATCGTGAAGACCACTCGGGTCTCGATGTTGCTCTCATTTAAGTACATCAATCTTATAGTGCCCCTAAGGACGGGTGAATTTACGTGGCATGGCATACGCGCGACATAACAGTTTTTCTTCCCTTTAGGTAAAGTAAGAGTACTTTGTCGATTTCAGTACTCTAATTTTTCTGCGTCCCCACCCTAGGATGCACCGATTGTCATTTTAGCGATCTGACTCGTCAGACCTTATGGGTTCGCGGATGCCGATCTGTATTCTCAAGTCTTTGAGTTGATCGCCCGAACTCCGGTGATGGTTTGTTAGCCATCTTGTCGGTAGATACCACTGCCCCATTTTTGGGATTTCTCTAGCACCCGGTCGCATGCCGAGGCCGCCGGATAGAATGTTTAGAGGAAGCTAATCACCGGCTCCCTTCTTTCTGGATTTCTCACTTGAACGAGCATATAGTGCACCCATTACTTGTTGGATATTTATGACATCGCGAAACATGATACTCGTATCGAGTCCCCAATTCTCCGCAAATCCTGGACGCCGCCTTATTATCTTACACCACATCACCCATCGGACAAAATTCCGTGTTTGGCCTCCGATCATAGTGATTGACGGAAGCGCTTTAAGTTGGACGTTGCCTCCGGCGGGGTATGGCTAGATGTATTTGTCGCTTAGTACCACCGCATCACCTCGCTACTTGGGGGTGAGCGCATTTGTACCGCTTCTAATTAATTCGCTGTCGCTCTTGTACCATGAGAATCTTCGACTCAGGATACTCTTTTACCGCGACGCACCCCCGCTCTACCCCTTCTCCCTGCCTTCCCGCCCGCGCCTCCCATTCCCTGGTCCTCTCACGCACATCCCCCCGTTGAAGCTCTAGGGCCTATAACCTCACTATGTTCGTAGCCACCGCTGCCGAACACGTGTCTTAAATCTTCACTATTTATACGTCTCCCTTGCCACAAATACGCCTTATCCGGGGATCACCGTTCGGTCACTATTTATGCGCCTTCTGCTGCCCATGTGATAAGACTGCTCCCCGTTTAGTCCCAACTCAGGCGACTTTTTAACATCGACCTCCCTATCTGAAATTTAGTGGGTCTGACCCTTCGTTACAAGTATTCCAAGCGTGGATGCGGTATGGTCGTTGAAACTCATACGTTAATGGCTCCTGTGGTATCTGGCACAGTTGGCTAGGGCGACGGGGGATTGTTACCGAGTAGGTGAATGAGGCCATAAGGTGGAAACAGCCTTTCAATTGGTATGAACGATAAAAACAGCAGGGACAACTGAAACTACATACTGTCTGTGGCTCGATTCCAATTGAGATTGACGGTAAAGTCTAGGCTGAGAACTGTACGGTATATAGGCGTTCAGGCTCCAAGCAGGTGGACCCCTAGGGGGTGGATAAATTACCTACCCGAGGACAGGCCCTATGAAACACAAGGCCTCAGGTTCTATAGACTCAAAGTGTCGTCACGCGGCAAGTCACTGGTCCCTAGGATTGAATATAAGCAATGCACGCGTAATTGAAGAGGATGTAAGGACCACAAAGGGAAAGCAGAGAGCATGCCGTTATGGAGGGAAAGAAGCCGTGTTCTCCGCCGGGGGTCGTCGGATCTACGCTAGTGCAGATGACCGAGAGGGACAAAGGCTATGGAGAACATGACAGTATGGAGGGGAAAGGCCCAGAGATGGCGTCGTAGCTACGTATACCCGGCCTCGTACTAATGGCAGACGCTCGTTTAAGCAGTTTTCAGTTACTTCTGAAGGTGGTGCCGCTGGTGAGAAGGGCAAGCATCTATCAGTCCCGTCCTCTGATGCTTTTTTTGATTAGGCAAATGCCCTTTTCACTTGGAAGAGCAGAAGAGGAAGGGAGACTTATTATTTACGGCAACCAGGCAACAGGTGCTCTGGTAACGGTGTAGGCTGAGATGCCGCGCAGTAGCTAGTGATGTTCTGGAACAGTTCTCAGGAACTTCAAACTTATAGGGGTCAAGCTTATGATTCTCAGCTCCTACATAGTGTAAGAGAAGTCCGATTAGGGGTTGGATACAACACCCTATCCTTGTGATCTTGCGGGGGGTACAACAGCACCGGGGGGAACCACTTTCCACTTTTCGTAGTGCGGGAATGTTGGAGGGTTTATCCTTTGATGTGCTCTCACACATCAGTACCCCGGGACCACCTGATTAGCCTCGTTACAGTTCGAGGGGAGCCACCTAATGACCATGGCACGACGTGACATGCCTTGCTGAATCGGGTGATTGTTAAATTGCCATCATTGGACTGATAAGTGTTAACTCCTTAAAAATCTGAGCCGCAATCCCAGAACGACTATGGTTGGAAAGGGCGTCCCGGGATAATAATATTCCTATTGAAAAGGGGGAGGCTTAGTTTGAATCCGTATTCGTGACCAGCGTATAGTCGAAGGCGGTTTCGATAACTAAATCACATGCTGCTCCCATCCAAGACGCGAAAGAAGTTGAAAGTCTTCAGTGGACAGCTGAGCTCGATAGAGCGCGGCGATGGGTGCCGAGTGACCCCTGCAATGGGTTATCCCACACCCGTGAAGTCTGTACTTCACCGTGGAAATTGTTTTTTGTATCCCACGACGGCTCCTTCACGTTCAAGTTTGTAAGACAGCAGCGACGATTAAGGGGCCGCTGGTGCGATCGGCTCCGTAGCGGTTCCTCCTCTCTAATTTAAGTTAGCGGACGATGGTTATTACATCACTTTTAGCGAGTCCGCAGCGTCATTTAGTGACAATCTAAAAAACCGCTAAGAACGGTCACAGGGCGGATACAAAACTTTGGTTTTCGGTTGCAAGTGGAGCGTCCACCAGCGCTGCACCTCGCTGGATCACTAAAATTTATCCCTCAAAAGTCATAGAAGCGACGCCTTTCAATAGCGGTGCTTAGACCGACACGCTATCTATGGACTCTGAGACGAAACTCGAGAATGCGGCTAAGGCAAATAACCAGCAAGTTCGCTTACGTTAAGGCTAGACGCCCGGAATGGACTGTCTATGATTTCTGGCCCTCCTTGGGACCCTATGCAATGGTACATCAAGCGAGTAGGTACAGTTGCGGTGATCGGGACCAGTACCGCCACAAGTATTCCCCTGATGGTTGAGTCGTACAGTGCTACGTCATGACGAGAGTTGTGGGGTAGAACTGCCTGCGATGGACAACGAGGGCGCATGGCGGGTTGACTTTCGTTTGAAGACACCGAAGCTCGGCCGCATAGTAACTTGGCATCGTAGAAGGAATACCGTCACTTCAGGACATATGATGCAGGTATGCCGTAATGAAAAAGTTTAGAAGGCCTCAAGTCACTATGTTTGTACAACTTAGATATATCTACATTCTCCCCTGCCGCTTGATGACCTCAGGTATGATGATTGTTCCGGTACATCCTCTCTAAAGGAAAGTAAGCTCTGGAACTTTTTGTCATAACTGGCGCGAATCTCAAGAAGGACCCCGGATCAATCATTTTCAAGGGCATGACCATGACGGCTAGTTGGAGTGCCACCTGCGCACCCTGGTCGCTTGGTCCGAGGTTGAAAAGTCTTCGGGGTACTGTCGCTCTACATTTTCACCTCACCGTTGTAAAAGTTAGTTCTACTCACTGGTCCTGGGCGCGGCTATATTAAGCGAATCATATCCCTAAATTTCTCGTACCCGCTGGAGCGGACTTAGTATCACAGTCACAACGACGCGGGCGATTTTAATGACAGTTTAGTAATGCTTCCTGTTACAAAATTGCTTCTAGCTTGTAGTTGCTTGTGAAGCAAATAGTGGGAGTCGACAGCGGAGCTCCGTTAGACAAGGCGTTATCTAAGGCATACCGTCACGTAGAGAGGAGAGGGGTTAGTGTACAACGAGAGGGTTCCCAAAGTCGGGGGCGAGGAATAGAGCTCTGCACAGACCACTATCTCTCGGGTCACACATGCCCCCAGCGAATCTTGTCGATTTGAGGGTTTTATTGGCATTATCTAATTCTCTGCTTTTAATACGATCAACCTGTCTTATCCCTACTAATACGTGTTGTGTTCCTCCGTAAGACAGATTGTCCGAGCTCTCGTCTTCCAAGCTTCATGGTCGGGATGAAGTTTTCCGGGAACCTCCCCACCACGTATTAAGTGGGGAATCTCCCCAACTGGAGTAGTCTGTCTATGTACACTAACTCATCATCGAAACCCACCGTGATTTATGAGCTGATTACCTCTAATTATCAGCATGTCTCAAATGACAATGCGGCCCGAGTCCGACGTATTCTGGACTGCTGAGTTTGTAAAGGTGGACGATTCTATGTCCCCGAATCAATAAACATACTACCTCAAGGCCGGCACAGAGTGGTTCGGCTGGTCCTTCCGTTCGTGATCGTAGTGATATACGTCTCCTGGGATGCTATAACCCTTTTGATATTCTGATTCTACTCATCGCTAATGGACGGTGAACGTACCGTCTCGTCCTCTCTTCAGCCATTTACTATCCCTTAGACATTTATAGTTAAGTATGACTACTTTACACGTTTCTTTGTGGGCACCCTTCGGCCTTTTCCATACACCCCATCGGACGTATACATGATTCAAACGTGCATTGGCAGACAGCTATTATTGCATCTATGGCGACCTTACCTGGACCAGCATCTTATCACATGCAGAAAGTAGTTTAATGAACGGGACTTGCAGTTCTCTTTTACTCTACTAAGTATTCTTTTATTTCTTTAGCTGGACAGGTCTCACTTTCGTTGCCAGAGGTCCGTCAGCGACCTCTTAAGTACCTTTGTCGATTCCCGTCCTATTTTTGCAGCGACGCTTGCGTTATGAGTCTCCGTGTTCACCGTCATAGGGGCCCGCTGTCCCCGCTCGTGTATCAATCAAAAGGTGGCTGCCTTAGACACCGCTCCGGACAGTCCTCGGAGAGGCTGGGGGAGTTGTAGGCGCAGGCCGCCGTGGCAAGAACGGCAAGCACCCGATCAGAAAGATTTGAGCGGGGGTTTTATCTGAGGCTTAAATCCGTTCGACAACTGCACCAACAAAGGGGGCGAGGCCCAACGCTCTGCACTAGTGGACACAGGGATCTTGCCGAACCAGGCCTGCACGCCGTTAAGCTTGCGGAAATGTCTCCCGATCAACCGTAGACACGAGCGCCTTAAACCATTCGCGGCGTTATCCTACCCAAGCCCGCTGTCCTCTTCTCACGGTTTCTGAGTCTCAGATATGTAAGTAAGGACCAAGGCCTCGCAGCGGCCTTTAGTGTATCGTCGCCTATTGATCAATAGCTAACTTCCACAGGCGATGGTTCCGCTAACACTGCTAGCAATTAACGCGAAGCACGCCCCCGGGGGAGGTGGCGCGCCACACAAGGACGTGGCGTCCCGCGCGGGAGCGTCGCCACCACGACCGCCACTCAACGCTGGGACCGGCTGTGCCTGACTGGGCGCGAGGCCCAGTTATGGTGGACTAGAG
>KC968977
TAAGGGTGTCTAACTCTTTCCCGGGGCGACGGTATTACCATTGAAATAAGGGCATGCTATAGTGGGTAACCTTCGCTTCTTCAACACGAGAGTAGGAAGACCGTCTTGGGTTTCCTGACGGCGCTGATAACAATCAAACAACCGCCGGTCCCCCTCGAATCGGACTCTCAGGTCAGGCATGGAGCATCCTAGGGCAATGAGCTAAAAGTCCTCACCGAACCGCTCGCCCCATGATGCACTCGTAGCAAGCCATACAGAGCGGATTCAAACCCAGCCTTAACCAGCTGCAATTTTCGCTATAGACAAGGTCCAAAGGCAGGGCGCAGGAGGGCAGGATTTGATACACCTGTGCCTCGCCCGACGATCTGTGATACTCCGGGCGGCTAAAGCTCGCTCGACTTCTAAGGCCGTAACGTCGTTGCTCCGGACTCATGAACACGTAACTTGGGCTCGTTGAGTTATTACTTCGCTTTCGCCGGAAGGAGCCGTGACACAAACCTTACGAAGATAGTTCCTCGAGTTAGTTGAATGCACCGGGGGCACATCTCTATGTAGCGGGTCACGTGCTCCGGAGAGCCTGGTCCTCGCGACTGTAACCAGACGGCCAGAGTCGCCAAGGCACCGGGTTCAGAGGGAGATTCGGGACACAGTTAGGAAGCCCTTTGGAGCTGGTCCCCACCGCACACGGACGGGTTCGCAGCGCTGTGAGGCAACCAACTGTGTTCCCAGGCAGCGACCTGTCACAACCGTACAATGAGGTACTACGAAGGTGCTCTCACATGGATCTGATGATCGTTAGATGATTAAGTACCCAGGTTTGTCTTCATCTTCTCTACAGTGCGTGAATAAGCAGGCTTACGTAAGAAGAACTCTTTCGAATAAATGCCCCTTTTACTTATGGAAAAGATTTAGTTGAAATGAACACGCTGTATTCGTACGCTACATAATTCCAAATGCAGAAAATAGTCTTACAACGTGGAACCATTATAGATGCCTAATGACGAATTGAAGCAAGATTTTACGGCATGCTGTTTAACATTTGTTGACTGGGATTCTGTAGACAAGGTCATTGAAGTATACTTCGGCGAAAGGAAAGTAGTGCCCCAAACATGTCCAAGATTAGTTGGAACTTCTTAATTGTCTATTGTCTAGTCTTAATAAGGAACATAAACGTAAATTGCGGATGAATTAGAAAGAAAGACTTTCTACGCTAGCCCTTTAGCGTCGTACCAATTTACAATTGTAGTGAAGTTCGTTTAGTTTTATAAGCCGGGTTTTCGATAAAAGTCAAAATTTTCTGCCGGGTTGCTCATGTTGAGTATGTGTTGTACTACCGTTGGACCCAAAGGGGTGACATAGACTACCTTTAAGCGCGCTGTTTCTAGATGAACAGATACCGACAAAACTTTCAAAGACAGATTAGTAGCCTAACCACAGCGCACTTCCTCGCACCGCGAGGGCATTGCTAAAGTTGGAAAGTGTGTTTGGGTTCAGGTGAAAAAGAGATTCTCCTTGACGGTTAGTATCAGGTCTAGACTTTGGTCCGGATAGGATATTTCAGCAACATACTATAGGACCGAGTACCTCGCTACGGAGCCTAGAGCCAGGGCTGAAGTACAAGGGTTCGTTACCCCAAAGGCGCCATCGGACCTTTCTCGAGCATGGCGCTGAGCCGTTTGTATACCCTCTAGAAAGGGAGAACATCGTCGAGCGTTTTAAGCGGAATCAGTAATACTTCCCCTTGCAATATGTATAAGCAGTAAAATCATGGCTTTTTATTGTACTTCCCCCCGGCCAATATGCCACCAGGCCCACTTACAGAAAAAAGAAACCAGAAGTCTAGTTAAATTAGGACTCGACACGATACATTAATTTGTACGATATACCACTTTAGGCTATATGGTCAGTTGCTGTTATGCTATATAGGGGCAGTGGCGCTAGGTTGTGGATGTGTGTTGTGCCCGGATGTGTTCGAGCGAAAGGACACTGTATTTCGTTTACCTATGTCTGATCCGCTGGCATTTCGTTTTTACTTACCGCTATACCTGCACGTGCTACTTAATGGCAATTTTTACCTCTTTCGCCGCCAACCTACGGTATGGATTGGGTGAGGATTCGGGCGCAACCAACGCTAGGCTGGTCCCTGATGGTAATAGTTTCTCTTGACGGAGTATAGGTAGTTAAGGGAAAAGGTTGAAAGCGCACCTCGTAACCTAGTACGGTGAAGGCCGCGAGGCCGTTGGAGCCATCCCGTCGCTGCGTAATCCCTGGCTCGTGGGTGCGGGACCAGCTCCAAAGGGTTCCTTCGTGCGTGGCCTCTTCGCACTCCAAGTGCCTGCTAGCTCAGAGAGGGACTTTAATCTAGTCGGATCCAGGTCCTTCCAGGCCTTACAATGCGAGCTCCGCGAGTGTAGGAGAGTCTCTCACCGAACTGCCCAGAGTCTGGGGGATATATCCTGTAAACTTGGGCTTGCTTCTTGAGACTGCAGTATTGCCGTGACCCTCAGCCCCGCGGCTGCAGGCGCGAGGAAGGCCCCTGCCCTCTTCCAGACGGTGCGCATAGCCCCCTCGTTTAGCCACCAATGATACTCCGGTGGCGTGCACGGTAGGCTCATCAACCCAGCTCCTGGAAGCGAACCCTTCGGCGCGTTCTAGTCGGCTCCAGACATAGCGTACCCCTATAGCCGGGGGTGAGCCCGAACGGCTTTTGGATCGCGTCCGAGTTAGCGCCAAGTAGGTCATTGGCGACGGGTCTGGGAGAGAGGTCTCTTCGGAGGCTTATTAACCGTTAAAGGGGATGACCCCTGACTACTCTGACCGTTTAGCTGGTTAGGACGGGAACGAGCAAATTCCGGTCTGTGGGCAAGCCCATGCTAGGCAACGAATCTTAGGGGCTAACGCCCGCTCCAATAGTGATCGAGACCATAGGGATATGAGAAAGATGGAGCGGTGCTAAAATTGAAGTCACTCCAAGCACAAGCACAACGACTATGAGGGGGGACAAAATTTTAGAGTGGATGATAGTTGGCGCGCTTACTCAACACAAGCCTGGGTCTCCGGGCAACGGCCTAAGGGTTGGGGAGTTGAGTAAGCCAAGTAGACTCCACATACGAGTCCAAGTACGAATGCCTAGCGTAGGCCAGTACAGTTGTCAAACATGTGCGGACCCTGTCCCCAGGGTAGCGGGCGTTATCCTCGTTGGTGGCTCACGTAGAGAGGAATTCCCAGCGACTTATGTTGAGGAATTTCAGAGAGTCAATAGCAAGTTATGACACACGAACCTGGCTTAGGCATGTCCCTACAATAACGACGCGCACAGTGCGTGATACTTGAGTGTCGTCTGTCACTGAGGAATCTTGAGAATCTGTAGTAAAGGAGACGTTCGATCCAAGGGGCGTTGGGGTAGGGCGCGACTTAAACCCGACACGTCATCAGGCTAAATGATGAGGGAGTCGCTCTGTCGATTACTGTTGTTATCTTTAACTCGCAACGGCGCAGACGCTACGGCGGGCGGACGGGGCGGTTTTCTCATCCCTATAACACGATAAGTGTGGCTATGCTCGGTTTAGTTCTTTTGTGGGAATGAGCCCTTATTACTAGCGACCCCAGACCAGACACCGACGCGTATCTACTCGTACTCCGATTCGGGACTGCTTGGCGCTTATTGATAACGGCCAACGACATCGTAGCTCCATGCGACAGGCATGACCGCGTTTAGAGCACATTGACCCGGGGTTGGATTCAGCGGAGATTCTGGTAGTTGAGGGGGACGACGCGAGGGCGGGGCATCCTCACTTACATTGGTGTGATGGATGCAAACATGGGATGTCTCCGTTATTACGCATGCTTAGAGGTCAGGTGTGAAGATGGCAACGTATTTGGCCAGCGCCTATTGACAATGTGGTGTAGACGTCTGTCGGGTTGAGACTGACCTATTCCGTCATGCCGACAATTAATCAGAAACAGACAGTCATTGAACAAGACTATGGTGGAAGTTGTCTGAGGGTAGCCTGATACTCTCTAGGATATAGACTGACATTTGTTTCCGTACTGATTATATGCTACGATATACTTGTGGTTCATTACAAACTAATCTTTCGTGGGAACATTGTGCATAATCAGTCCATCGCTATTGAGCTGCACTCAGATCATTACGCCAATCCCCGAAGGACCGGCATTCCGCTGCTTTAACTGCACGACTCCTTGCCAAGGCGTACGTTCTCAGCGCGTTTGCTCTGGAAGCACAAGTGTATTGATTATACTGTTTCGACTGAAACACCCTGCCATAGATTGGTCGCACCAATTGTGACGCCCAGCCTCGGTACACTCCTTTTAGTCGTATATCTAAACATCTCGTACTATTTAGGGCACCGACACCCTACTTGACCTCTAGAACGTGCTGAGCCGATTGGCCGCTCTAGTCCTCTCCATGACCCCCCTAACTGGCTGTTTTAGTGGTGAGTGGACGCGAGGAAATGATGCTTTGAGCATTACGCCTCAGGTTCGACCTCTATCCCGAGTACGATGCCAGTACTGCGAATACCACTCGGTTCGTGATGTTGCTTTAACTCGGGTACACTAACCTTATAGTGCACCTACGGACAGGTGAAATTACGTGGCGCGGCATACGCGTGACATAGCAGTTTTTTTTCCCTTTAGGGGAAGTAAGAGTATTTTTCCGCTTTCTGTGCTCCAATTCTCCTGCGTCTCCGCTCTAGAATGTATCGATTGTCACTTTAGCGATCTGACTCGTCATACCTTATGGGTTCGTGAGTGCTGCTCTGTATCTCTACACCTGTTAGCTAGTTGCCCGAACTCTGGTGGTAGCTCGTTAGTTGTTTTATTGGTAGACAACGTTGCCCCATTCCTGGTATTTCTCTGGTAGCCGGTTGCATACCGGAGTCGTCGGATAGATTGTTTAGCGGGAGTTAACCACCAGCTTCCTTCCTTTTGGATTTCATACTTGAACGAGCATGCAGTGCACCCATTATTTGTTAAATACTCTGGACATCGCGAAGTATGATACTCATACCGAGTCCCCAATTCTCCGCAAATCTTGGGCGCCGCCTTATTATCTTACGTCGCATCACCTATCAGGCGAAATCTTGCGTTTGGCCTCTAATTATAATAATGAACAGAAGCGTTTTAGGGTGGACGTCGTCTCCGCCAGGGTATGGCTAGAGCGATTTGCCGCCTAGCGCCTTCGCATTTTTTCGCTATTCGAGGGTGAACGCAATTGTGTCGCTTCTAGTCAATTCACTGTCACTTCCGCATTATAAAAATCTCCGATCCGTGGTACTGTTTTACCGTGGCACACCCCCGCTCTACCCTTCCTCCCGGCTTTCTAGCTCGCATATCTCACTTTCTGGCCCTTCCACGCGTGTCCCCCCATTGAAGCTCTGGGGCCTACAGCTTCACTATGCCCATAGACGCTGCTGCCGATCGCGCATCTTGAGTTCTCACTACTAAGACCTCTTCCTAGCCATCCATGTGCCTGATCTGAGGACCGTCGTTCGATCGCTATCTGTGTGTCCTATGTCGTCCTTATGGTTAAACTGCTCCTCTTTTGGTCCCACTTCACGCGATTTTCTATCATTGACCTCCTCGTCTGAAATTTAACGGGTTTGACCCCCCGTTGCGAGTGTTCTGAGTACTAATGCGGTCTGGAAGTTAAAGCTCGTACGTTCATGGTTTCTACGGTGTCTGGCACAATTGGCTAGGTCGACGGGGGAATGTTACCGGATAGGCAAACCAAGTCATAAAGTGAGAACATCCCTTCAATCGGTACGAGTCGGTAAACTGGCCGGGACGATTGGAACTGCACGCTGTCTGTGGTCCGATTCCGGTTAAGATCGGTGGTAAAAACTAGGTTAAGGACTATGTGGTATATAAGCGTCCAGGCTCAAGGCTGATGTTTTCCTAAAAGGTGAGCAAATTACCTACCCGAGGACAAGCCTCATGAAACACAATGCCTCAAGTTCTATGGGTCCAAAGTGTCGTCACGCAGCAAGTCACGGGTCTTTCGAACTGAATACGGGCACTACACATGTAATTGAAGAGGGCGCAAAGACCACAGAGGAAAAGCGGGGAGCGGGCCGTTACGAAAAATAAGAAACCGTATTTTCAATAAGGAATTGTCATGTCTACACCAGTGCAAACGACTAGAAGAGACAAAAACTATGGAGAACATGGCGACGTGGAGGGGAAAGGCCTGGAGACGTCGTCACGGCTACGTACGCTCAGCCTCGTACTAATGACAAACGCTCATCTGGGAGATTTTCAGTTCTTATTGAGGGTTGCGCCGCTGGTAAGAAGGGTAAGCGCCTATCAGTCCCATTCCCTGAGGCTTCTTTTAGTTAGACCAATACTCATTCCTCCAAGAATAGCGGATGAGGAAGTAGGGCTCATTATTTTCGACGACCAAGCAGCAGATGTTCCGGTAATGGTGTAGTCCAAGATACCGCATAAGGACTAACATTGTTCTGGAACAGTTCTCAGGAACTTTGAATTCACGGGAATCAAGACTATGATTCTGAGTTCCCACATAGTATAAGGGAAGCCCAATTAGGGGTTGGACACAACATCTTGTCCCTTTGACTTTGCGGGGTTTACGACAGTACTGGGGGGAATCGCCCCTCACTTTCTGTAATGCAGGAGTGCTAAAGGGCTGATTCTCCGCTGCGCCTTCATACATTAGTATCTCGGGACCATCTGACTAGCCTCATTACAGGTTAAAGAGAGCCACATAAAGCCCATGACACGACATGACATGCTTTGGTGAATCGGGCAATTGTTAAGCCGCCATTATTGGACTAATGAACGTTAACGACTCAACAATCCGAGCTGCAGTCCCATAATAACTATGGTTGGAAGGGATGCCCTGGGACAATAATACTTCTATTAAGAAGGGGGGGGTTTAACTTGGATCTGTATTTGTGACCAGCGTGCAATCGAAGGTGGTTCCGCTAACGAAATCGAATGTGGCTCCCATCTAAAATGGGAAAGAAATCGAAAGTCTTCAGCGGACAACCTATCTCGATAGAGCTCAGCATTAAATGTCGAGTTACTTCCACAATGAGCCATCCTACATCCACAGAGCCCGTACTTCGGCGTGGAAATTGTTTTCTGTATCCCACGACGGCTTATTTACGTGTAGATTCATAAGATAGTAGCGACGATTCAGGAGCCGCTGGTGCGATTGGTTCCGTAGCGGTCCACCCTTTTTAATTCAAGTTAGCTAACGATGATCGCTACATTATTTCTAGCGGGTTCACAGTGCTATTTAGTGACAGTCTGAAATATCGTTAAGAACGGTCACAGGTGGTACGCAACACTTCGGTTTTTGGGTATAGGCGGAGCGTCCACCGGCATTGCATCTCGTGGGATCATTAAATTTTATCCCTCGAAAGTCATAAGAGCGGCGCGCACCAGTAGCGATATCTAGGCCGACCTGTTTTCTATGAATTCTGAGACGAGACTCGAGAATGCGGTCAAGGTGTATAAACAGCAAATTCGCCTACGTTAAGGCTGAATACCCGAAGCGTACCGCCTATGATTTCCGGTCCTCCTAGAGACCCTGTATAATGGTACATCAAGCGAGTGGGTACAGTTGCAGTGATCGGGACCGATACCGTCATAAGTATTCCTCTGATGATTGAGTCATACAGTGCTATGTTATGACAGGGATCGTTGCGCAAAGTTGCCTGTGATAGACAACAGGGGCGCACGGTGGGCTCACTTTCATTTAAAGAAATCGAAATTCGGTCGCATATAAAGTTTACATCGTAGAAGAAATACCGTTACTTCCGTCTCCATGCGGTAGATATGCCGTAATGAAAAAGCTTAGAAGACCTCAGGTCGCTATGTTTGTCCAACCCATAGACGATTACGTTCGTTACTGCCGCCTGCTGACCTAAAGTTTGCTGATCGCTTCGGTATATCCTATCTGAAGAAAAGCAAACTCTGGGGCTTCTTGTTATAGTTGTCGCGAATCCCAAGAAGGATCCCAGATAAATTATTTTTTTAGACATGACCATTATGGCTAGTTGGAGCACCATCTGCGCCCCCTGGTTGCTTGTACCGAGGTTGAAAAATCTTCGGTGCTCTATCGCTCTACATTTCCACTTCGCTATGGTAAACGCTAGTTCTACTCACTCATCCTGTGCGCGGCTGTATTAAGCAAATTATGTTTCTAACTCCCCCGAACCCGCCGGGGCAAACTTTGTACCACAGTCACAGCGACACGGGCGATCTCAGCGACGGTTTAGCAATGCTTCCTGTTGTAAAACGGCTGCTAGCTTGTAATTGCTCGTGAATCAAGCGATGAGAGTCGAGAGTGGAACTTCGTTAGACAAGGCGTTATCTAAGGCATGCCATCATGTAAAGAGGAGAGAGGTCAGTGTACAACGAGACAGCTTCCAAAAGCGAAAGCAAAAAGTAGTGCTCTGCACGAATCACCATCTTTCGGGTCACACCTGTCCCCGTCGGTTTTTGCTAATTCAAGGATTTTATCGGCATCATCTAATTCTCTGCCTCTAATATGGTCAATCTACCCTGTTCCTATCAAGATATGCCGCGTTCCCCCGTATATCATATTGTTCAAAATCTCGTCCTCTAAGCTTCATGGTTGAGGTGAAGTTTGTCGGGAACCTCCCCACCACGTATCAAGTTAGGAATTTCCCCAGTCGTAGTAGTCCATTTATGTACACTAGCTAACCGTCGAGATCCACTATGATTTACAAGCCGATTACCTCTAATTATCGGCATGTCTCATACGACAGTACGATCTAGGCCCGACACATTCTGGATTGCTAAGTCTGTAAGGATGTACGATGTTATGCCCCCGAATCAATAAACACGTTACTCCAAGGCTGATGCAGAGTGGTTCGGCCGGTCCTTCCGTCCGTGCTCAGAGTGATATACGTCTTCTGAGATGCTCTAACCCCTTTTTTGGTCTGATTGTACTCGTCGCTAATGGATGGTGAACATATTGCTTCGCCCTCCCATCAGCTATCTACTATTCCTTGGACACTGATGGTTAAGTATGGCTATCCTACATCTGTTTTTGTGGGCACTTTTCGGTCATTTCCGTACACCCTACCGGAGGTATACATGATTCAAACGGGCATTAATAGACAGCTACCATTGCATCTGCGGTTACCTCGCTTAAACCAGCATCTTATTGCATATAAAGATCATTTTGGTGAACGGAACCTGCAGGTCTCTTTTCTTCTATTAAATATCCATTTATTTCCTTAGCTGGACAGACCTCACTGTCGTCGCCAGAGGTCTGTCAGCTTTGTCTTGAGCGCCGTTATCGATTCCCGTCCTATGGTTGCAGTGACGCCTGTACTATACGTCCCCATGTCCGCCATCACAGGGGTCCGCTATACGCGTGCGTGTACTCATCGAGAAGATACCGTCCTGGATACTGTTCCCGGTGAGCTCCGAAGGGGCTGGGGGAGCCGTAAGGACATGTCGGTGCGTTAAGAGCGGCAGATACCAGATCCGGAAGGGGTTAACGAGGGTTCTAGCTGAGGCTTAAGTTTGTTTCCCCACTTCGCCAATAAGAGGGACAAATCCAAGCGCTCGACGCTAGTAGATATAGGGACCGTGTCGAACCGGGTTTGCACGTCGTTAAACCTACGAGAATGTTTCCTGATCAATAGTAAACATGAGCCAATTGAACTATTTACAGGGCTATCCTACTTACGCGCACTATCCTCTTCCCGCGGTTTTTAAGTCCTATATGCATGAATAAGGACCAAGGACCCGCGGCATTTCCTAGTGTAGCATCGCCTATTGATTAATCATGAATCTTCACAAGCAATGGTTTCACTACCGCCGCCAGCAACCAACGTAGAGCCCAACCCTCGGAGAGGTAGCGTCTTCTCCAGGAACCTGGCGTTCTACGTAGGAGCATTGTGACTACTATCGCTACTTAACGCTGGGACGAGCCAGGTCCTGGGATGCGCAAGGACTGACTATAGTTTATCGGGG
>KF285453
TACGATAGTCTAACTCTTTCCCGGAACGACAACGTTGTCGTTGAAGTCAGAGCGGGCTACACTAAGTAATCCTCGCCTTTTCAAAGTGGGAATAGGAAGACCGTCTTGGGTTGTCCGATGGCGATGGTGTTAATCAAACAACCATCGATCCCTCCTACGTCTGGCTTACAGGTCAGTCGGGGGGCGTCCTAAGGTGATGAGCCAGGGACTCTCATCCATTCACTACCCCCGTGGCACACTCGTGGTGAGCCATGCGGGGCGGACCCAAATCCAGTCTCCACCGGTTGACGTTTGTGACCCAGACAAGGCCCAAGAGTAGGACAGTGGAGGACGAAATGCAATACATAATTGCCCCGCCCGACAATCTATACTATTCTGGACAGCTAGGGCGAACTCGACTTCCAGTGCCGGCCTATCGCTGCTCCAAGACAACGAACACGTGATCTGAGTTCATTGGGCTACTACCGCGCCCTCATCGGAAGGAGCCGTGACACAAACTTTACGGGGACGGTCCATCGAGCCGACTGAGTGCACCAAGGGTACGTCCTCCTGTAGCGAGTCCCTTGTTTCCTCCGGCCGGGTTCTCACGGTCGTTATCAAACGTTCAGGGTCGCCAATTAGCTGAGTTCAGGAGGAGGTTTTGAACACAGCTAAGAAGCCCTTTGGAGCTGGGCCCCACCGCACACGGACGAGTTCGCAGCGCCGTGAGGCAACCAATTTTGTTCCCAGGCAGCGACCTGTCACAATTGTGTGACGAGGTACTACGAGGGTTCTCCCATATGTATCCGATAATTTTTAGATGACTAAGTACGCGGATCTGTCTCCATATCCGCTGCAATACGTGAGTAAGAGAGCCTATATAAGAAGAACTCTTTCGAATAAACGCCCCTTTTATTTATTGAAAAGGTCTAGTTAAGGTGAATGCGCTGAACCTGTATATTAGATAATTTCAAATGTGGAAAATAATCTTACAACGTAGAACCTTTATAGTGACCTAACGACGACTTGAAGTAAAATCTTGCAGAATGCCATTTAATATTTATTGGCTGTGATTTTACAGGCGAAATTATCGGGGTATACCTCAGCAAAGAAAGAAAGGTGCCTCAAGCACGTCCAGCATTAATCAAAACTGTTTGCTTGTCTGTTATCTGGTCTTCATGGGGAATGCAAATGTGAATTGCAAATGAAACAGAAAAAAAGACTTTTTACGTTAGCCCTCCAACGATGGACTAACTTGTAATTGTATCGAAATTCATTAAGCTTTATAAGCCGGATTTTCGATAGGAGTCAAAATCTTCTGCCGAGCCACGCGTACTGAGTTCGTATTGTGCTACCGTTGGACCCGAGGGGTCGACAGGGACTACCTTTGAGCTCATAGTTTATAGGGGAACGGATGCCAACGAAACCTCAAAAGATAGATGAATATCCTGTCCCCAACACACCTTTTTGTGACGTTACGTCTTCGCTAAGGTTAGAAAGCGTGTTTGAGTTCAGGAGAGAGAAAGATTCTTCTTAGTGGTTAGTATCGAGTCTAGATTTCGGTCCGGATGAGATATTTCAGCAACTTACTTTATAACCGCGTACCTCACTACGGGATTTAGAGTCGTGGCTGAGGTATCGGAGCTCGTTCCCCTAAGGGCGTTATCGGACACTTATCGAGCATGGCGCTGAGCTGTTTGTACATCTTTCAATAATGGAGAACTTCGTCGAGTGTTTTAAACGGAATCTGTAATACTTCATCTTGCGGTATGCATGAGCAGTGAAATCGAGGCCCTTCTCTAGACTTCCCCTTGAACAATATGCCATAAAACTCACTTACAGAAAAAAAAAAATGAGAATCTCGCTAAGTTAGGACTCCACACGGTACATCAGTTTGCACGACATACCACTTTAGGCCATATAGTCAATTGTTATTACGTTATATAGGGATGACTGCGTTTGGTCGTGGACGTACGTCGTATCCATATGCGCTCGAGCGGAAGGATGCTGCATTTTGTTGACCTGTATCTGATTTGCAGGTACTTCGATTTTGCTTACCACTATATCTGCACGTGCCACCTAATGGTAATTTCTCCCTTTTTCGCCGTGAACCCGCGGCATGGACTGGGTGGGGGTTCGGATGTAAATAGCGCCAAGTCGATCTCTGACTGTAATAGTTTTTTTTGATGTGATATAAGCGGTGAAGGGAAGAGGTTGGAAGCGAACCTCGTAACCTGACACGATGAAGGCCGCGAGGCAATTGGAGCCATCCCGCCGCTGCGTAATCTCTGGCTCGTGGGTGCGGGCCCAGCTCCCAAGGGTTCCTTTGTGCGTGATCTATCCGCACTCTAAGCTAATGCTAGCTCAGAGAGGGGCTTTTATCTAGCTGGACCCAGGCCGGCAGAAGCCTTACAACGCGAGCTCCGCAAGTGTGGGAGAACTTCTCATTGAACTGCTCAAAGTCTGGAGGGTACGTCCTGTGAACTTGGGCTTGCTACTTGGGGCCGCGGTATTGCCGTGACTCTCAACTCCGCGGCTGCAGGCTTGAGGTAGGCCTCCACCCTATTCCAGACGGTGCGCATAGCTCCCTCGTTTAGCCACCAATGATACTCCGGTGGCGTGCACGTTAGGCTCATTGACTTAGCTCCACGAAGTGAACCCTTCAGCGCGCTCTGGTCGGCTCCAGGCATAGCGTACCCCTATAACCGGGGGTGAGCCCGAACGACTTTTGGGTCGCGTCCGAGTTAGCACCAAGTAGGCCATCGGCGACGGGTCTGGGAGAGAGGTTTCTTCGGAGGCTTATTAACCGTTAAAGGGGATGACCCCTGACCACTCTGACCGTTTAGCGGGTTAGGACGGGAATGAGCAAATTCCGGTCTGTGAGCAAGCCCATGCTAGGCAGCGAATCTTAGGGGCTAATGCCCGCTCCCATAGTGATCGAGACCATAGAAATATGAGAAGGATGAAGCTGTGCGAAAATTGAAGCCACCCCAAGCGCAGGCACAATGACTATGAGGGGGGACGAAATTTTAGAGTGGATGATGGTTGGCACGCTTACTCCACACGAGCCTGAGCCTCCGGGCAACAGCCCGAGGGTTGGGGGGTTGAGTGAGCCCAGTAGACTCCACATACGAGTCCAGGTACGAACGCCTAGTGTAGGCCAGTACAGTTGTCAAACATGTGCGGACCCTGTCCCCAGGGTAGCAGGCGTTATCCTCGTTGGTGGCTCACGTAGAGGGAAATTCCCAGCGACTTGTGTTGAAGAATTTCAGATAGTCAATAGCAAGTTATGACACACGAACCTGGATTAGGCATGTCCCTACAGTAGCGACGCGCACAGTGCGTGATACTTGAGTGTCGTCTGTCACTGGAGAATCTTGAGAATCTGTAGTAAAGGAGACGTTCGAGCCAAGGGGCGTTGGGGTAGGGCGCGACTTAAACGCGACACGTCATCAGGCTAGATGATGAGGGAGGCGCTCTGTCAATTACTGTTGTTATCTCGAACTCGCAACGGCGCAAACGCTACGGCGGGCGGACGGGGCGGTTTTCTCATCCCTATAACACGATAAGTGCGGCTAGGCTCGGTTCAGTTCTTTTGTGGGCATGAGCCCTTATTACTAGCGACCCCAGACCAGAAACCGACGCGCATCTACTCGTACTCCGATTCGGGACTGCTTGGCGTTTATTGATAACGGCCAACGGCATCGTAGCTCCATGCGACAGGCATAACCGCGTTTAGAGCACACTGACCCGGGGTTGGATTCAGCAGCGATTCTGGTAGTTGAGGGGGACGACGGGAGGGCGGGGCATCCTCACTTACATTGGTGTGATGGATGCAAACATGGGATGTCTCCGTTATTACGGATGCTTAGGGGTCAAGTTTGAAGATGACAATGGACTTGGCTGACACCTATTGACAGTGTAATGTGGATGTCTGTCAGGCTGAAACTGACCTACTCTGTCATGTCGACAGTCAGTCAGGAACAGATGATCGTTGAATGAGACTATGACGGGGGTCACTTGAGGGTAGTCCGGTACCTTTGAGGATGTAGATTGACATTCGTTCCCGTACCGACTACATGTTACGGTGTATATGTGGTTCACTGTAGACTAGTTCTTCGCGGGAACATTATACGTAATTAGTTATTTGTTATAGGGCTGCACCCGGATCATCATGCCAGTCTTTGAGGGGCCGGCCCGCCACTGGTTTGAGTGTACGACTCCTTGCCAAGACATACGTTCTCAGCTTGTCTGCTCTGAAAGCACAAATGTATTGATTATGCTGTATAGACCGGGGCATATCTCTACGGATTGGTCATACCAATTGTGACGCTCAGCCTCAGTACACTCCCTTTAATCGGATATCTGAACATCTATTACTATTTAAGGCGCCGACATTCTACTCGATCTTCAGGGCGTGCTGGGCCGATTAGCCATTCTAGTCCTCTTCATGACCTCCCTAACTGGATGCTTTAGTGGTGGGTAGATGGGGGGAAACGATGTTTTGAGCATTACGCCTTAAGTTCTAATTTTATCTCGAGCTCGTTGCCAGTATCGTGAAGACCACTCGGGTCTCGATGTTGCTCTCATTTAAGTACATCAATCTTATAGTGCCCCTAAGGACGGGTGAATTTACGTGGCATGGCATACGCCCGACATAACAGTTTTTCTTCCCTTTAGGTAAAGTAAGAGTACTTTGTCGATTTCAGTACTCTAATTTTTCTGCGTCCCCACTCTAGGATGCACCGATTGTCATTTTAGCGATCTGACTCGTCAGACCTTATGGGTTCGCGAATGCCGATCTGTATTTTCAAGTCTTTGAGTTGATCGCCCGAACTCCGGTGATGGTTTGTTAGCCGTCTTGTCGGTAGATACCACTGCCCCATTTTTGGGATTTCTCTGGCACCCGGTCGCATGCCGAAGCCGCCGGATAGAATGTTTAGAGGAAGCTAATCACCGGCTCCTCTCTTTCTGGATTTCTCACTTGAACGAGCATATAGTGCACCCATTACTTGCTGGATATTTATGACATCGCGAAACATGATACTCGTATCGAGTCCCCAATTCTCCGCAAATCCTGGACGCCGCCTTATTATCTTACACCACATCACCCATCGGACAAAATTCCGTGTTTGGCCTCCGATCATAGTGATTGACGGAAGCGCTTTAAGTTGGACGTCGCCTCCGGCGGGGTATGGCTAGATGTATTTGTCGCTTAGTACCACCGCATCACCTCGCTACTTGGGGGTGAGCGCATTTGTACCGCTTCTAATTAATTCGCTGTCGCTCTTGTACCATGAGAATCTTCGACTCAGGATACTCTTTTACCGCGACGCACCCCCACTCTACCCCTTCTCCCTGCCTTCCCGCCCGCGCCTCCCATTCCCTGGTCCTCTCACGCACATCCCCCCGTTGAGGCTCTAGGGCCTATAACCTCACTATGTTCGTAGACACCGCTGCCGAACACGTGTCTTAAATCTTCACTATTTATACGTCTCCCTTGCCACAAATACGCCTTATCCGGGGATCACCGTTCGGTCACTATTTATGCGCCTTCTCCTGCCCATGTGATAAGACTGCTCCCCGTTTAGTCCCAACTCAGGCGACTTTTTAACATCGACCTCCCTATCTGAAATTTAGTGGGTCTGACCCTTCGTTACATGTGTTCCAAGCGTGGATGCGGTATGGTCGTTGAAGCTCATACGTTAATGGCTCCTGTGGTATCTGGCACAGTTGGCTAGGGCGACGGGGGATTGTTACCGAGTAGGTGAATGAGGTCATAAGGTGGAAACAGCCTTTCAATTGGTATGAACGATAAAAACAGCAGGGACAACTGAAACTACATACTGTCTGTGGCTCGATTCCAATTGAGATTGACGGTAAAGTCTAGGCTGAGAACTGTACGGTATATAAGCGTTCAGGCTCCAAGCAGGTGGACCCCTAGGGGGTGGATAAATTACCTACCCGAGGACAGGCCCTATGAAACACAAGGCCTCAGGTTCTATAGATCCAAAGTGTCGTCACGCGGCAAGTCACTGGTCCCTAGGATTGAATATAAGCAATGCACGCGTAATTGAAGAGGATGTAAGGACCACAAAGGGAAAGCAGAGAGCATGCCGTTATGGAGGGAAAGAAGCCGTGTTCTCCGCCGGGGGTCGTCGGATCTACGCTAGTGCAGATGACCGAGAGGGACAAAGGCTATGGAGAACATGACAGTATGGAGGGGAAAGGCCCAGAGATGGCGTCGTAGCTACGTATACCCGGCCTCGTACTAATGGCAGACGCTCGTTTAGGCAGTTTTCAGTTACTTCTGAAGGTTGTGCCGCTGGTGAGAAGGGCAAGCATCTATCAGTCCCGTCCTCTGATGCTTTTTTTGATTAGGCAAATGCCCTTTTCACTTGGAAGAGCAGAAGAGGAAGTGGGACTTATCATTTACGGCAACCAGGCAACAGGTGCTCTGGTAACGGTGTAGGCTGAGATGCCGCGCAGTAGCTAGTGATGTTCTGGAACAGTTCTCAGGAACTTCAAACTTATAGGGGTCAAGCTTATGATTCTCAGCTCCTACATAGTGTAAGAGAAGTCCGATTAGGGGTTGGATACAACACCCTGTCCTTGTGATCTTGCGGGGGGTACAACAGTACCGGGGGGAACCACTTTCCACTTTTCGTAGTGCGGGAATGTTGGAGGGTTTATCCTTTGATGTGCTCTCACACATCAGTACCCCGGGACCACCTGATTAGCCTCGTTACAGTTCGAGGGGAGCCACCTAATGACCATGGCACGACGTGACATGCCTTGCTGAATCGGGTGATTGTTAAATTGCCATCATTGGACTGATAAGTGTTAACTCCTTAAAAATCTGAGCCGCAATCCCAGAACGACTATGGTTGGAAAGGGCGTCCCGGGATAATAATATTCCTATTGAAAAGGGGGAGGCTTAGTTTGAATCCGTATTCGTGACCAGCGTATAGTCGAAGGCGGTTTCGATAACTAAATCACATGCTGCTCCCATCCAAGACGCGAAAGAAGTTGAAAGTCTTCAGTGGACAGCTGAGCTCGATAGAGCGCGGCGATGGGTGCCGAGTGACCCCTGCAATGGGTTATCCCACACCCGTGAAGTCTGTACTTCACCGTGGAAATTGCTTTTTGTATCCCACGACGGCTCATTCACGTGTAAGTTTGTAAGACAGCAGCGACGATGAAGGGGCCGCTGGTGCGATCGGCTCCGTAGCGGTCCCTCCTCTCTAATTTAAGTTAGCGGACGATGGTTATTACATCACTTTTAGCGAGTCCGCAGTGTCATTTAGTGACAATCTAAAAAACCGCTAAGCACGGTCACAGGGCGGATACAAAACTTTGGTTTTCGGTTACAAGTGGAGCGTCCACCAGCGCTGCACCTCGCTGGATCACTAAAATTTATCCCTCGAAAGTCATAGAAGCGACGCCTTTCAGTAGCGGTGCTTAGACCGACACGCTATCTATGGACTCTGAGACGAAACTCGAGAATGCGGCTAAGGCAAATAACCAGCAAGTTCGCTTACGTTAAGGCTAGACGCCCGGAATGGACTGTCTATGATTTCTGGCCCTCCTTGGGACCCTATGCAATGGTACATCAAGCGAGTAGGTACAGTTGCGGTGATCGGGACCAGTACCGCCACAAGTATTCCCCTGATGGTTGAGTCGTACAGTGCTACGTCATGACGAGAGTTGTGGGGTAAAACTGCCTGCGATGGACAACGAGGGCGCATGGCGGGTTGACTTTCGTTTGAAGACACCGAAGCTCGGCCACATAGTAACTTGGCATCGTAGAAGGAATACCGTCACTTCAGGACATATGAGACAGGTATGCCGTAATGAAAAAGTTTAGAAGGCCTCAAGTCACTATGTTTGTACAACTTAGATATATCTACATTCTCCCCTGCCGCTTGATGACCTCAGGTATGATGATTGTTCCGGTACATCCCCACTAAAGGAAAGTAAGCTCTGGAACTTTTTGTCATAACTGGCGCGAATCTCAAGAAGGACCCCGGATCAATCATTTTTAAAGGCATGACCATGACGGCTAGTTGGAGTGCCACCTGCGCACCCTGGTTGCTTGGTCCGAGGTTGAAAAGTTTCCGGGGTACTGTCGCTCTACATTTTCACCTCACCGTTGTAAAAGTTAGTTCTACTCACTGGTCCTGGGCGCGGCTATATTAAGCGAATCATATCCCTAAATTTCTCGTACCCGCTGGAGCGGACTTAGTATCACAGTCACAACGACGCGGGCGATTTTAATGACAGTTTAGTAATGCTTCCTGTTACAAAATTGCTTCTAGCTTGTAGTTGCTTGTGAAGCAAGTAGTGGGAGTCGACAGTGGAGCTCCGTTAGACAAGGCGTTATCTAAGGCATACCATCACGTAGAGAGGAGAGGGGTTAGTGTACAACGAGAGGGTTCCCAAAGTCGGGGGCGAGGAATAGAGCTCTGCACAGACCACTATCTCTCGGGTCACACATGCCCCCAGCGAATCTTGTCGATTTGAGGGTTTTATTGGCATTATCTAATTCTCTGCTTTTAATACGATCAACCTGTCTTATCCCTCCTAATACGTGTTGTGTTCCTCCGTAAGACAGATTGTCCGAGCCCTCGTCTTCCAAGCTTCATGGTCGGGATGAAGTTTTCCGGGAACCTCCCCACCACGTATTAAGTGGGGAATTTCCCCAACTGGAGTAGTCTGTCTATGTACACTAACTCATCGTCGAAACCCACCGTGATTTATGAGCTGATTACCTCTAATTATCAGCATGTCTCAAACGACAATGCGGCCCGAGTCCGACGTATTCTGGACTGCTGAGTTTGTAAAGGTGGACGACTCTATGTCCCCGAATCAATAAACATACTACCTCAAGGCCGGCACAGAGTGGTTCGGCTGGTCCTTCCGTTCGTGATCGTAGTGATATACGTCTCCTGGGATGCTATAACCCTTTTGATATTCTGATTCTGCTCATCGCTAATGGACGGTGAACGTACCGTCTCGTCCTCTCTTCAGCCGTTTACTATCCCTTAGACATTTATAGTTAAGTATGACTACTTTACACGTTTCTTTGTGGGCACCCTTCGGCCTTTTCCATACACCCCATCGGACGTATACATGATTCAAACGGGCATTGGCAGACAGCTATTATTGCATCTATGGCGACCTTACCTGGACCAGCATCTTATCACATGCAGAAAGTAGTTTAATGAACGGGACTTGCAGTTCTCTTTTACTCTACTAAATATTCTTTTATTTCTTTAGCTGGACAGGTCTCACTTTCGTTGCCAGAGTTCCGTCAGCGACCTCTTAAGTACCTTTGTCGATTCCCGTCCAATTTTTGCAGCGACGCTTGTGTTATGAGTCTCCGTGTTCACCGTCATAGGGGCCCGCTGTCCCCGCTCGTGTATCAATCAAAAAGTGGCTGCCTTAGACACCGCTCCGGGCAGTCCCCGGAGAGGCTGGGGGAGTTGTAAGCGCAGGCCGCTGTGGCAAGAACGGCAAGCACCCGATCAGAAAGATTTGAGCGGGGGTTTTATCTGAGGCTTAAATCCGTTCGACAACTGCACCAACAAAGGGGGCGAGGCCCAACGCTCTGCACTAGTGGACACAGGGATCTTGCCGAACCAGGCTTGCACGCCGTTAAGCTTGCGGAAATGTCTCCCGATCAACCGTAGACACGAGCGCCTTAAACCATTCGCGGCGTTATCCTACCCAAGCCCACTGTCCTCTTCTCACGGGTTCTGAGTCTCAGATATGTAAGTAAGGACCAAGGCCTCGCAGCGGCCTTTAGTGTATCGTCGCCTATTGATCAATAGCTAACTTCCACAGGCGATGGTTCCGCTAACACTGCTAGCAATTAACGCGAAGCACGCCCCCGGGGGAGGTGGCGCCCCACACAAGGACGCGGCGTCCCGCGCGGGGGCGTCGCCACCACGACCGCCACTCAACGCTGGGGCCGGCTGTGCCTGGGGATGCGCGAGGCCCAGTTATGGTGGACTAGAG
>KR270822
CACGATAGCCGGCCTCTTTGTCTGGATTGCGACGATGTTGTTAGAGTCAAAGCGGACTACACCAAATAGCCTCCGCCTTTTTAAAGCGGGGACGGGTAGGCCACTCTAGAACTTCCTCTGGCGACGGTGTTAACCAAACAATCATCGATTCCTCCCACGTCGAGTCTACGAGTTAGGCGGACGACACCTGGAGACGACCAGCCAGAGACTTTAACTCATTCACCACTTCAAAGGTGTATTTGTGCCGAGCCATGCAGGACGGATCCGGGCATATTACCCGCCGGCCGACGTTTGTGACCCAGACAAGATTTGAAAACGGGACACTGTTGGACGAAACGCAATGCATAATCGCCCCACCCAGCAGCTCAGACCGTCCTGGACAAACAGGAAGAACTCGGCCTCTGGGGTTGGCCCGTTGCAGCTACGAGCCAGCGAACACGCGATCCTAATTCATTGAGCTGCTATCGTGTTCTCATTGGCAGGAGTCGTTATATAAACTCTACGGGGATAGTTCATCGAGCCGGCTGGGTGCACTGGGGACGCATCTTTATGTAATGGGTTCCTTGTTTCCTCCGGTTGGGTTTTCGCGGTTGTTGTCAAACGTTTGGGATCGCCAAGGCACTGGGTGCAGGAGGAGGTTTGGAATTTGGTTAAGAGGCTTCTTTACCTTAATTTATGCCGCATGTGAAGAAACCTATTTTATTGTAAAACGAACGATTGTACTCTTAGATAGCAACTGGTCACAATTACGTAACGAGATACCTTTGGGATTCCCTCATATGGATCTGATGATCGTTGGATAATTAAGTACCGAGATCTGTCTTTATATTCGATACAATACATGAGTAATAGAGCCTACGTAAAGATTACTCTTTTGAATAAACGCTCCTTTTACTTATTAAAAAGGTTGAGTCGAGATGAACATGTTGAACCCATGTGTTACACGATTTCGTACGTGGAAAATAATCCTACAACGCAGGGCTATTAGGGTGGCCTTACAACGACTCGGAACAAGATCTTGCAGCATAGCATTCAATGTTTATTAGCTGGGACTCTACAAACAAAATCTTCGAGATGTACCTCAGGGGGGAGAGAAAAGTACTTCAAAAGCGTCCAACATTAACCAGAACTTTTTGATTATCTATTGTCCGGTATTCACAAGGAACATAAGTATAATTCAAAAATGAATTAAGAAAAAAGACTTTTTACGTTGGCCCTCTGGCGTCGGACCAACTTGTAATTGTAGTGGAATTCATTAGACCTTATGAGCCGTATTATCGATAAAAGTCAAAAACTTCTGCCGAGCCACTCATACTGAGTACGCGTTGTGTTACCGTTGGACCCAAGAGGTTGACAGATACTACGTCTGAGCTCGCAGTTTCAAGGTGAAGGGATACCAACGGAACTTCAAAAGATAGATTAGTATCCTGTCCCCAATACACTTTTTTATAACATTACGTCTTCCCGAAGGTAAAGAGGTGTGTTTGGGTTCGAGAGAGAGAGGAACTCTTCTTGGTGAATAGTATCGGGTTTGGACTTTGGTCTGGATGGGATATTTCAGCAATTTACTTTGTAACCGAGTGCCTTACTACGGGATTTAAGGCCAGGGTTGAAGTATCGGGACTCGCTACCCCAAGGGCGTCGTCGGACCTTTATTAAGCATGACGTTGAGCCGTTTATACCCCTTCCGGAAAGGGGGAAAATCTTCAGGCGCTTTAAACAAATACTGTAATACTACATCTCGCGATATGTATGAACAATGAGGCCATGGCCCTTTATTATACATCCCCTCGGATAGCGTGTCGTCGAACCCACTTACAAAAAGAGGAAAATGAGAATCTCGCTAAATTAGGACTCGGCATTATACATCAGTTTGCTTGGCACGCCACCTTAGACTATGTAACTAATTCCTGTTACGTTATATCGGAATAGCGGTACTAGATCGCGGATGTATGTTATATCCATATACGTGCGCACGGAAGGACACGGTGATTTGTTGATCTGCGTCTGATTTGCAGGTACTCTGTCTTTGCTTGCGATTATGTCTGCACGTGCCTCTTAATGGTGATTTCCCCCTCCGTCGTCGCGATCCCACGACATGAACTGAGTGAAGACTCAGGTATAAATAACGCTAGGTTGATTCCTGATTGTGATAATTGCATTTGGTGTAGTATAAGCGGTGAGGGAAAGGGATTGAAGGCGAATCCAAAGATCTGACGTGATGACAGTCATGAAATCATCGTAGTTATTCCACTAAAATATGGTTTTTGCTTCACAGGCACTAAATTAAGGTAAAGAGATTCCCTTGTACGAAATCTCTCCGCCCTCCAAGTGCCTGCCAACTCAGAGAGGGACTTTTATCTTGCCGAATCCAGACCGGTAGAAACTTTACAATGCAAGCTCCGCAAGTACAGGAGAGCTTCCCACCAAACTACCCAAGGCCTGGAGGATATATCCTGTGAACTTGAAATTGCTACTGGGGACCGCAATATTACCATGACTCTCAATTACGCGGCTGCAGGCGCTAGGTGAGCCCCTGCCCTCCCCCAGACGGTGCTTATGTTTCCCTCGTTCGGCCCCCAGTAGCACTTCGGTGGTGTGCGCGTTAGGCCCATTGGCTTAGCAACAGGAAGCGAACCCTCCGGTGCGTTCCGATCAGCTCCAGATATAGCGTACCCCTGTAGCCGGGGGCGGTACCAAACTGCCCTCGGATCGCGTTCGAGTTCGCGCGAAATAGACCTTTTGCAACGAGTCTGGGCGATAAGTTTCTTCGGAGGGTTATTAATCGTCCAAAGGGGTGATCCGTGATCACGCTAACTGTTTGATGGGTTAGAACGGAGATGGGTAAATTCCGGGATGTGAGCGTGCCTATGCTAAGTAGCGAACCTAAGGGGCCGATGCCCGCTCCAATAATGATCGAGACCGTAGGGGTATAAGAGAGGTGAAGTTGTGCTAAAATCGAAGCCACCCCATGTGAAGACACAACGACTATGAGGACGGACGAAATGTCCGGGTGGATGATAGTTGTTATGCTTACTCCACACAAGTCAGAGTCTCCGGGCAGTGGCCCAAGGGTTGGGAGGCCGTATGATCCCAAGAGGGGCCATATACGGGTTCAAGTACGAACGCCTACCGTGGGCTAGGGTAGGTGTCAAACATGTGAGACCTCTGATCTCAGGGTATTAGGTGTTATCCTCGTTTGTGGCTCACAACAAGAGAAATGCTCAGCGACGGATATTGAGGGATTCCAGGTAGTCGATAGTAAGTTGTGAAACACAAGCCTGGATTAGGGCCGTCCCTACAATAGCGACACTCACAATGCGTGGTACTTGAGTGTCGTCCGTCCCTGAAGAATCGTGAGGCCCTATAGTGAAGGGAACGTTCGGTCCAAGGGGTGTTGGAGCCGGGCGCGACGTGAATGCAACGCGTCGTCAGACGAGATGATGAGGGGGTCGCTATACCAATTACTGTTGTTGCCTCGAACTCGTAATGGCGCGGACGCTATTGCGGACGGCCGGGGTGATCTTTTAATCCCTATAATTTGATAGATGCGTCGAGTCTCGGTCTAGTTCCGTCGTGGACCTGAGCCTCTAATTTTAGCGACCCCAGACCAGCCACCGCCGCCCATCTACTCGTACTCCGCGTTGGGACCGCTTGGAGCGTAGTGATAACGGGAAACGGCATCGTAGCTCCGTGCGACAGGCATAACCGGGTTTAGAGCACACTGACCCGGGGTTGGACAAAGCGACGATTCGGGAAGTTGGGGGGGACAACAGGCGGGTGGGGCATCTTCACTTACACTGGTATGATGGATGCAGACGTGGAATGTATTCGATATCGCGCATGTCTATAGATCAGGTTTGAAGATGACGACGGACATGGTTGACAACGATTGGCAAAGTAGTGTAGATGTCGGTCAGGCTTTGATCGACCTGCTCTGTTATGTCGATAGTCGGCCAGGAATAGATGGTCGTTAGACAGGACCATGACGGAGATTACCTGATAGTAGTCTGGGACCTTTGGGAATGTAGACTGATCTGCGTTCCTGCATCAACTACATGTTATGGTATATACACAATCCATTGTAGACTAGTCCTTTGTGGGGACATTGGATGTAGTCGGTTCTTCATTATAGGGCTACGTTCGGGTCGCCACGCCGGTCTCCGAGTGGTCGGCCCGTCACTGGTTTGACTGTACGGCTCTTTACTGGGAAATACGTCCTCAGCGTGTTGGTCATGGAGGCACAAATGTATGAATTATGCAGTTTAGCTTGAAACATATCGCCACGAATTAGTCACATTAATCATATCACTCAGCCCCGGTGCACTCTCTTTAGTCGTATATCTGAACGTCTCTCATTATTTAGGGCGCCAGCGCTTTGCTTGATCTTTAAGGCGTGCTAAGTCAATTGGCCGTTCTAGTCCTCTTCACGACTTCCTTAGCCGGCTGCTTAAGTTGCGGGTGGATGCAGGGGAACGATGCTTTGGGCATTACGCTTTAAGTTCTAACTCTATCCCAACCACGATGCCAGTTCTGCGAAGGCCACTCGTGCAGCGATTCCGCCCACACTTAAGTACGTTGGTCCCATAGTACCACTAAGGACGGGTGAATTTACGTGGTACGACATACGTGTAATACAACAATTCTTCTTTCCTTTGGGTGAAGTAAGAGTATTTTGCTGATTTTTGTACTCCGGGATTCATAAGTCTCCACTCTAGGATGTACTGATGATCATCTCAGCGGTTTGATTCGTCATACCTTATAGGTCCGCGAGTGCTGCTCCGTATTTTCAAGTCTGTGAGCTAATCACTTGAACCTCAGCAGCAATTCATCAGTCGTCCTGTCAGTAGGTAACATTGTTCCACTCTGGGTAGTCCCCGGATACCCGGCCGTGTGTCAAAACCTCCGGGTAGATGGCCTAACGGAGGCTAATCACCAGCTCCCTTCCTTTCGAATTTCTTACTTGAACGAGGGTGTAATGCACTCACTATTGGTTGGATATTCATGAGACCGCGGAACATGATACCCATATCGAGTCCCCAATTCTCCGCAAATCCCGAACACCGTTTTATTATCTCACACCATGCTGTTCATCGGGCAGAACCTTATGTTTAGCCTCTGATTATGGTGATGGACGGAAGCACTTAAAGTTGGTCGTCTCCTTCGGCAAAGTATGGCTAGGGGGCTTTATTGCTTAACACTACCGCACCACCCCGCTTTTTGGGGGTGAGCGTATTCGTGTCGCTCCCAATCCCTTCGCTGCCATTTTTGTATCGTAAAGATTTCTGGCCTATGATATCCTTTTACTGCGGCATACCACCGTTCTATTCTTTCTCCCTGCCTCTTCACTTGCGCATCCCATTCCCTGGTCATCCTACGCGCACCTCCCCGTCAGAGTTCTAGAGTTTGTAAACTCACCATGCCCGCAAACATCACTTTTAATCGCGTGTTCTAAATCTTCGCTGCTTCTATGGTCCCTCTATCTTAAGCGTGCTTTGTCCGAGAGTCGTCATTTGGTCACTGCTCATGTGCCTTATGTTGCCTTTGTGATAAAGCTTCTCCTCTTTTAACTCCGACTCGGGCGATTTTTTAATATCGACCTCCCTATCTGAAATTTAGTAGGCCTGGCCCTCCGCTATAAATAGTCCAAGTGTGGATATAGCATGGTCTTCGAAGTCCATACGTTAACGGTTCCTGTTATGTCTGGCTCAGGTGATTGAGGTAGTAAGGGAACGGTATCGAGTGGATGAATCAGATCATAGGGTAGAAGCAGTCTCTCAGTCTGCACAAACGATAAAAATGGCAAAGCCGACCGGAACTACATACCATCTGTAACCCGTCTCCAATTGAGATTGGCGATAAAGACCGGGTTGAGAGCTAGATTGTACATGAGCGCTCAGGCTCCAGGCAAATGTTTCTCTGGAGGATAAGCAAATTACCTAACCAAGGGCAGGCGCTATGAAACATATTGCCTCAGGTTCTACAGATCTAAGATGTTGTTACGCGGCAGGACACGGGTCCTTAGGGTCGAGTATGGATGCTGAACGCGCAATGGGAGAGGGTATAAAAACTACAGAAGAAGGGCAGGGAACATGTCAGCATGAAAGGAAGGAAGCCGTATTCTCCATCGGGAGTCGCCAGATCCGTGCCAGTGCAAATGACCGGGGGGGACAAGAGTTATATAGAATATGAGGGTATAGAGGAGAAAAGCCCAGAGGTGGCGTCACGATCCATTGCGCTCGGCCCCTTACTAATGGCAAACGCTCATTTAGTAGGTTTTCAGTTATTTCTGAGAGTTGCACCATTAATGAGAAGAGTAGACGTCTATCAGCTTCGTTTTCTAATGCCTTTTTTAGTTAGGCCAATACCCTTTCCTCCTGAAAGAGCGGAAGGGGAAGTGGGACCTATCGTTTACGACAATCAGGCAACAGATGCTCTGGTAACGGCGCAATTTGAGATGCTGTGCAGTAGCTGGTGTTGTTCTGGACCAATTCTCATGAACTTCGTACTCACGGGAGTCGGGCTTATGATTTTCGGCTCTCACATAGTGTAAAAGAAGTCCGACTAGGGGTTGGACGCAACACCCTGTCCTTTTGACCTTGCGGGAGTTACGACAACACCGAGAGGAACCGCCTTCCACTTGCCGTAATGCGGGGATGTTGAAAGGTTGATCCTTTGACGCGCTCTTATTTATCAGTTCCCCGGGACTATCTGATTGACCTCATTACAGTTTGAGGAGAGCCACCTAGAGACCATGGCACGACGTGGCGTGCCTTGCTCAACTGGGTGATTTGTGAATTGTTATCCTTAGATTGATGAGCGTGGACTATTTAGCAATCTGAATTAAAGTTCCAGAATAACTATGATTGATAGAGATGTCCCGGGGCAACAAGATTTCTATGGAAAAGAGAAGATCTTAGTTTGAGTCTGTATTCGTGGTCAGCGTACAGCCGAAGGCGGTTTTGATAACTAAACCGCTTCCTACTCCCATCCAAAATGCGAAGGAAGTTGAAAATCTTCAGTGGACAGCCTAGTTCGATATAGCGCGGCGTTGAATGCTGAGTGATCCCTACAATGGGCCATCCTGAACCCGTAATATCTGTACCTCACCGTGGGAATTGTCTTTTGTAGTTTACGACGGTTTATTCACGCGTGAATTCGTAAGACGACAGCGACGATTCAGAGGCCACTGATGTGGTCAGTCCTGTAGTAGTCTACCTTCTCTAGTTTAAGTTGGCGAACGATGATTATAACATTGTTTCTAGTGAGTCCGTGGCGTTAATTAATGACGATATAAAAAATCGTCGTAAATAATCATGGGGCGTACACAAAGCTTCGATTTTCGGTTACAACTGGAACGTCCAACAGTGCTATACCACGCGTTGTCACTAAAATTAATTCCTCGAGAGCCATAAGGGCAACGCCTATCAGTAGCAGTGCTTAGGCCGACCTGCTACCTATGGACTCTGAGGCGGGATTCGAGAGTGCAACTAAGGTGAATAACCAGCAGGTTAGCTCACGCTAAAGGTGGACATCCGAGATAGCCTGTCTCTAGTCTTTGGTCTTTCTTGGGGCCCCATATAGCGGTTCATCAAGCGAGTGGGTACAACCCCGGTGATCAGAACCGGTGTCGTTATAGGTGTCTTCCTGACAACTGAGCTATACGGTGCTATAGCATAACAGGGATCGTGAGGCAGAATTATCTGTGGTAGACAACAAGGGCGCTCGGTAGGTTGACTTTCAATTGGGGAAACCAAAGTTCAGCCGCATAGTCAGTCGGCAGCGCAGAAGGAATACCGTCACTTCCGGATACATGAGGTAGATGTAACGTAATGAAAAAGTTCAGAAGACCTCGAGTCACTATGTTTGTCCGACCTATGTACGACCGCGCTCGCTCCTGCCACTTTATACCCTCAAGTTGCATGGTCGTTCCGTTATGTCCTCTTTAAAGAAAAACAAGCTTTGAAGCCTTCTGTCATAGCCGGCGTGGATCTCAAGAATAATCCTAAATAAGTCATTTTTAAAGGCATGACCATGATAGCTAATTGGGGCGCTACCCACACACCCCTGTTACTTGTACTGAGATTGAAAAACTTTCGGTGTACTGCTGCTCCATATTTTCACCTCGCTACTGATAAAGCTAGTCCTACCCTCTGACTTGGGGCGTGGCTATACTAAACAAATCAGGTCCCTAAATCCCTCGTACTCGTTGGGATGGACTTAGGATCACAATCACAATGACACGGGCGATTTTAGTGATAGTTTAGCAATACTTCTCGCTGTAAAGTTGCCTCCAGCTCATTATTGCTTGTGCGGCAAACAACGGGGATCGACAGTGGGGCTCCTTCAGACAAAGCGTTATCTAAGACATGTCATCACGCAGAAAGGTGAGGAGATAGTGTGCAACAAAAGGGTTCCCAAAGTTGGGGGCGAGGGATGGTGCTTTGCACAGACCACTGTCTTTCAGATCACACATGTCCCCAGCGGATCCTGTCAACCCAGGGATTTTACCGGCATTGTCTAGCTCTCTGCCTTTAGTATAGTCAATCTGCCTTATCTCTATCGATGCGTGTCGTGTTCCCTCGTAAGACAGAACGTCTAAGCCCTCGTTTTCCAAGATTTATGGTCCAAGTAAGGTTTTCCAGGAACCTCCTCACCGCGCGTCAGGTGGGGAACTCCCTCAGCTGGAATGGTCCGTCTATGTGCACTAATTAACCGCCGAAACCCTTCATGGTTTACGCACCGATTACCTCCAATTATCAACCTGTCTCATACAATAATGCGATCTAAGTCCGATGTATTCTGCACTGCTGAGCCAGTAAGGGTGTATAGTTCTTTGTCTCTGAATCAATAGGTATATTACTTCAAAACCGGCACAGAGTGGCTCGGCTGGTCCGCTCGGCAGTGAGCAGAGCAGTATATGTCTTTTGAGATGCTCGAGTCCCTTCTACATTCTGATTGTACTTATTGCGAATGGACGGCGAACGGACCGCTTCGTCCTTTCTTTAGTCATCCACTATCTCTTGTACGTTTAGAATGGAATATGATTACTCTACGCGATTTCTTGTGAAAACCCCTCGGCTTTTCCCACACACCCCATTGGAGGTATACATGATTTGGATCTGTATCGATAGCCAGCCATTATCGCATCTATGGTTGTTTTGCCCGAACCAGCATCCCCTCACATGTAGAGAGCATTTTGACGAACGGGACTTGCAGTTCCCTTTTCTTCTACTAAATGTTCATTCATTTCCTTAGCTGGACAGACTTCGTTGTCCTCGCCAGAAGCCCATCGGCGATCTTTTGAGTACCTTTATCGATCTCCGGCTAACTGTTGCAGTGATGCCTGTATTGTGATTTTCCGCGCTCACTGACGTAGAGACCCACTGGACCTGCTTGTCCATCATTCGCAAATTGATCGCCTTATTCGCCGCTCCGGGCAGTCCCCGGAGACGCTGGGGGAATTTCAAGCGCAGGCCTCTCTGGCACGCGCTGCAAGCGCCCACGCAGAAAGAGTTGAGGGGGGGGTTCGGAGGAGACTATGATCCATTTGACCACGGTACCGGCCGAGGGAGCAGGTCACCATGAGCTGCATCAAAGAACACTGGGATCGTTCCAAGCTGAGCTGGTGTACAACTAAGCCCGCAGAATTATCTCCTAGCCAGCCGTAAGTACTAGTCACCTAACTCACCCGCGGCACCCTCCGGTTCAAACCCACTGCCTCCTCCTCATGGTGCTTACGTCTTAGAGATGTAGGTAAGGACCAAGGCCTTGAGGTGGCCTTTAGTAGATTGCTTCCCTTTAACCAATAGTGAGCCCCCATCGGCGATAGTCTCGTGTATGCTGCCAGAAATTGCCACGAAAAACGCCCACCAGGATAGGGGTTCCCCACCCCAAGCCGTAGCGCCGCGCGTGAGAACGCCACCCCCCTGACCGACATACGGCATTGGGACGGGCCGTACCCGGGGATGCGCGAGGACCAATTATGGTGGATTGGGA
>KR270823
CACGATAGCATACCTCTTTGCCTGGACGGTGACGATATTGTTAGAGTCAAAGCGGACTACACCAAATAGCGTTCGCCTTTTTAAAGCGGGGACGGGTAGGCCACTCTAGAACGTCCTCTAACGACGGAGTTTCCTTTTTCGTTATCTATTCCTCCCACGTCGAGTCTACGGGTTGGGCGGACGACACCTTGAGACGCCCAGTCAGAGACTTTAACTCATTCATCACTTCCAATGTGCATTTGTGCCGAGCCATGCAGGATGGATCCGAACATATTACCCACTGGCTAACGTTTGTACCCCAGACAATATTTGAAAACGGGACACAAGATGATGAAGCGCAACGCATAATCGTCCTACCCAGCAGCTCAGACCGTCCTGCATAAACAGGACGAACTCAACCGCTGGGGCTGGCCCGTTGCAGCTAGGAGCCAGCGAACACGCGATCTTAATCCATTGAACCACTATCGTTTTCTCATTGGAAGGAGTCGTTACATGAACTCTACGGGGATAGGTCATCGAACCGACTAGGTGCACTAGGGACACGTCTTTATGTAATGGGTTCCTTGTTTCCTCCGGTTGAGTTTTCGCGATTATTGTCAAACATTTGGGAGAAAGGGGGCATTGGGTGTAAGAGGAAGTTTGAGACTTAGCTAAGAGGCTTCTTGGACTAAATTTACATCACATATGGACAAACTTGTAGTATTGGAAAACAGAGGATTGCGCCCCTCAATAACAATTTGCCATTATTACGTAACGGGATACTTTTGGGAGTACCTCATATGGATCTGGTGATTGCCGGATAATTAAGTACCCAGGTCTGTTTTTGTATTCGATATAATACATTAGTAGTCAAGCTTACGTAAAGAGAACTCTTTTGAATAAACCCTCTTTTTACTTACTAAAAAGGTTGAGCCGGAATTAACATGTTGAACCCGTGTGCTACACGATTCCATGCGTGGAAAATAATCTTACAACGTGAAACCATTAGGGTGACTTTCCAACGACTTGACACAAGATCTGACAGCATAGCATTCAATATTTGTTAGTTGGGACTCCACAAACAGAATCATTGAAGCATACCTCAGGGGGAAGAGAAAAATACTTCAAAAGCGTCCAACGCTAACCAGAGCTTTTTAACAACCTATTGTCCGATCTTCATAAGGAACATAAGTATAATTCAAGAGTGAATTAGAAAAAAGTACTTTTTACATTGACTCTCTAGCGTCGGACCAATTTGTAATTGTAGTGAAATTCATTAGGCCTTATGAGCCGTATTATTGATAAAAGTCAAAAACCTCTGCCGAGCCACTCATACTGAGTACGTGTCGTGTCACCGTAGGACCCAAGAGGTTGACAGATACTACGTCTAAGCTCACAGTCTCAAGGTGAAGGGATACCAACGGACCTTCAAAAGATAGGTGAGTATCCCGTCCCCAATACGCTTTTTTATAACATTACGTCTTCCTGAAGGTAAAGAGGTGTGCTTGGGTATAAGTGAGAGCGGAACTCTTCTTGGTGAATAGTATCGGGTTTAGACTTTGGTCTGGATGGGATATTTCAGCAACTTATTTTATAACCGAGCGCCTTACTACGGGATTTAAAGCCAGGGCTGAAGTATCGAGACTCGCCACCCCAAGGATGTTATCGGACATTTATTAAGCATGACGTTGGGCCGTCTATATCCCTCCCGGATAGGGGGAAAATCTTCGGGCGCTTTAAACAAATACTGTAATACTACATCTTGCGATATGTATGAGCAATAAGGCCATGGCCCTTTATTATATTCCCCCTCGAATAGCGAGTCGTCGAACCCATTTACAAAAAGCAGAAAACAAGAATCCCTCTAAATTAGGGCTCGGCACGATACATCAGTGTGCTTGGCATGCCACCTTAGACTATGCGATTAATTCCTGTTACGTTATATCGGAATAGCGGTACCAGATCGCGGATGTACGTTATATCCATATGCGCTCGCACGGAGAGACACGGTGACCTGTTGGTCTGTGTCTGACTTGCAGGTACTTTATCTTTGCTTGTGACTATGTCTGCACGTGCCTCTTAATGGTGATGTTTCCCTCTTTCGTCGTGGTCCCACGACATAAACTGAAAGAAGACTTGGGTATAAATGACGCTGGGTTGATTCCTGATGGCGACAACTTCATTTGGTGTAGTATAAGCAGTGAAGGAAAGGGAATGGAGGCTACTCCAAAAATCCGACGTGAAAGAAATTATGAAGCCATCCTAGTTATTCCACTACTACATAGTTTTTGGCTCATAGGTGCTAAATTAAGTCCAAGAGATTCCCTTGTACGAGACTTCTCTACCCTCCAAGTGCCTGCCAATTCAGAGAGGGACTTTTATTTTGCCGAATCTAGACCGGTAGAAGCTTTACAATGCAAGCTCCGCAAGTACAAGAGAGCTTCCCACTAAACTATTCAAAGCTTGGAGGATATATCCTGTGAACCTGAGATTGCTTCTTGGGACCGCAATATTACCGTGACTCTCGATTACGCGGCTGCAGGCGCTAGGTGAGCCCCTGCCCTCCTCTAGACGGTGCGTATGTTTGCCTCGTTCGGCCCCCAGTAGCACTTCGGTGGTGTGCGCGTTAGGCCCGTTGGCTTAACTCTTGGAAGTGAACCCTCCGGTGCGTTCCGATCAGCTCCAGATATAGTGTACCTCTATAGCCGAGGGTGGTACCAAACTGCTTTCGGATCGCATTCGAGTTCGCGCGAAATAGGCATTTGGCAACGAGTCTGGGCGATAAGTTTCTTCGAAGGGTTATGAATCGTCAAAAGGGGTGATCCGTGATCACGCCAACCGTTTGATGGGTTAGAAAGAAGATGGGTAAATTTTGGGATGTGAGCGTGCCTATGCTAAGTAGCGAACCTAGGGGGCCGATGCCCGCTCCAATAATGATCGAGACCATACGGGTATAAGGGAGGTGGAGTTGTGCTAAAATCGAAGCCACTCCATGTGCAGGCACAACGACTACGAGGGCGGACGAAATGTTATGGTGGATGATAGTTGTTATGCTTATTCCGCACAAGTCAGAGTTTCCGGGCAACGGCATAAGGTTTGGGGGGCCGTATGATCCCAAGAGGCGCCACATACGGGTTCAAGTACGAATGCCTACCGTGGGATAATGTAGTTGTCAAACATGTGCGGCCCCTGATCTCAGAGTATTAGGCGTTATCCTCGTCTGCGGCTCACAACAAAAGAAATTCTCAGCGACGTATGTTCAGGGACTCCAGGTAGTCGATAGCAAGTTATGACACACGAGCCTGGATTAGGCCCGTCTCTACAATAACGACACTCACAATGCGTGGTACTTCAGTGTTGTCTGTCCCTGGAGAATCGTGAGGCCCTGTAGTAAAAGAAACGTTCGGTCCAAGGGGCGTTGGAGCAGGGCGCGACTTGAATGCAACGTGTCGTCAAACGAGATGATGAGGGGGTCGCTATACCAATTACTGTTGTTACCTCGAACTCGTAATGGCGCAGACGCTATTGCGGACGGCCGGGGTGATCTTCTAGTCTCTACAATTCGATAGGTGTGTTGATGCTCGGTCTAGTTCCTTTATGGACCTGAGCCCTTATTTTTAGCGACCCCAGACCAGCAACCGACGCGCAGCTACCCGTACTCCGAGTCGGGACCGCTTGGAACGTAGTGATAACGGGAAACGACATCGTAGCTCCATGCGACAGGCATAACCGGGTTTAGAGCACACTGACCCCGGGTTGGACAAAGCGACGATTCTGGAAGTTGGGGGGGGCAACACAAGGGCGGATCATCCTCACTTATACTGGTATGATGGATGCAGACGTGGAGTGTCTTCGATATCGTGCATGTCTCTAGGTCAGGTTTGAAGATGACAACGGACTTAGCTGACAACTATTGACGAAGTAGTGTAGATGTCTGTCAGGCTTTGATCGACCTGCTCTGTTATGTCGATAGTCGGTAAGGAATAGATGGTTGTTAGGCGGAACCGTGACGGAGGTTACCTGATAGTAGTCTGGTACCTTTGGGGATGTAGACTGATAGGCGTTCCTGTATCAACTGCATGTTATGGTATATATATAATCCATTGTGGACTAGTCTTCTGTGGGGACATTGGATGTAATCAGCTCTTCATTATAGGGCTGCATCCGGGTCGCCACGCCGGTCTCTGAGTGGTCGGCCCGTCACTGGTTTGACTGTACGGCTCTTTATTGGGAAATGCGTCCTCAGCGTGTTGGTCATGGAAGCACAAGTGTATGAATTATGCTGTTTAGCTTGAAACATATCGCCACGAATTAACCGCATTGATCACATCACTCGGCCCCGGCACGCTCTCTCTAGTCGTATTTCTGAACGTCTCTCATTATTTAAGGCACCAGCGCTTTACTTGATCCTTGAGGCGTGCTAAGTCAATTGGCCGTTCTAGTCCTCTTCATGACTTCCTTAGTCGGCTGCTTAAGTTGTGGGGGGACGCAGGGGAACGATGCTTTGGGCAATACGCTTTAAGTTCTAACTCTATCCCAACCACGATGCCAGTTCTGCGAAGGCCACTCGTGCAGTGATTTCGCCCTCACTTAAGTACGTTGGTTCCATAGTACCACTAAGGACGAGTGAATTCACGTGGTACGACATATGTGTAATCCAATAATTCTTCCCTCCTTTAGGTGAATTAAGAGTATTTTGCTGATTTCTGTACTTCGGGTTTCATAAGTCTCTACTCTGGAATGTACTGATTACCATCTCAGCGGTTTGATTTGTAATACCTGATAGGTCCGCGAGTGCTACCCTGTACTTTCAAGTCTGTGAGCTAATCACTTGAATCTCAGCAGCAATTCATCAGTCGTTTTGTCGGCCGGTAACATCGTTCCACTCTGGGTAGTCCTTTGATACCCGGTCGTGTGCCGAAACCTCCGGGTAGATGGCCTAGCGGAGGCCAATCACCAGCTCCCTTCCGTTTGGATTTCTTACTTGAACGAAGGTGTAATGCACCCCCTATTTGTTGGGTATTCATGAGATCGCGAAACATAATACCCATATCGAGCCCCCAATTCTCCGCAAATCCCGGACACCGCTTTATTACTTCACACCACGTCGCTCATCGGGCAAAATCTCATGTTTAGCCTCCGATTACGGTGCTGGACGGAGGCACTTAAAGTTGGTCGTCTCCTTCGGAAAAGTACGGCTAGGGGTATTTATTGCTTCACACCACCGCACCATCCCGCTTTTTGGGGGTGAGCGTATTCGTGTCGCCCTCAGTCCATTCGTTACCATTTTTGTATCGTAAAGATTTCTGGCCTATGATATCGTTTTACTGTGGCATACCCCTGTTCTACTCCATCTCCCTGCCTTTTCACTCGCGCATCCTATTCCCTGGTCATCCTACGCGCACCTCCCCGCCAGAGTTCTAGAGCTTGTAACCTCACCGTGCCTGCAAACATCACTTTTAATCGCGTGTCTTAAATCTTCGTTGCTTCTATGTTTCCTCTATCTTAAACGTGCTTTATCCGAGAGTTGTCATTCGGTCACGGCTCATGCGCCTTATGTTGCCTTTGTGATAAAGCTGCTCCTCTTTTAACTTCGACTCGGGCGATTTCTTAATATTGACCTCCCTATCTGAAATTTGGTAGGCCTGGCCCTCCGCTATAAACGTCCTAAGTGCGGGTATAGCACGGTCTTCGAAGCCTATACGTTAACGGTTCCTGTTATGCCTAGCACAGTTGATCGGGGTAATAAGAGAACGGTATCGAGTAGGTGAATCAGATCATAAGGTAGAAACGGTCTTTCAGCCTGCACAAATGATAAAGATGGCAAAGCCGGCTGGAGCCACGTACCATCTTTGACCCATCTCCAGTTGAGGTTGGCGATAAGGACTAGGTTGAAAGCTGGATTGTATATGAGCGCTCAGGCTCCAGGCAAGCGTTTCCCTAAAGGAGAAGCAAATTACCTACCCAAGGGCAGGCGCTACGAAACATATTGCCTCAGGTTCTACAGATCTAAAAAGTTGTCATGCGGCAGGACACGGGTCCTTAGGGTCGAGTACGGGTGCTGAACGCGCGATGGGAGAGGGTGTAGAAGTTACAGAAGAAGGGCAGGGAATATGTCAGTATGAAAGGAAGGAAGCCACATTCTCCATCGGGAGTCGCCAGATCTATGCCAGTGCAAATGACCGGGGGGGCCAGGAGCTATAGAAAATATGAGGGTATAGAGAGGAGAAGCCCAAAGGTGGCGTCACGGTCCATTGCGCTCGACCTCTTACTAATGGCAAACGCTCATTTAGTAGGTTTTCAGTTATTTCTGAGAGCTGCACTGCTAATGAGAAGAGTAAATGTCTATCAGCCCCGTTTTCTAATGTCTTTTTTAGTTAGGCCAATGCCCATTCCTCCTGGGAGAGCGAAAGGGGGAGTGGGACCTATCGTTTACGACAACCAGGCAACAGGTGCTCTGGTAACTGCGCAGTTCGAGATGCTGTGCAGTAGCTGGTGTTGTTCTGGACCGACTCTCATGAACTTCGTACTTGTGGGAGTCGGGCTTACGATTTTCAGCTTTCACATAGTGGAAAAGAAGTCCGGCTAGGGGTTGAACGCGGCACCCGGGCCTTGTGACCTTGCGGAAGTTACGACAACACCGAGAGGAACCGTTTTCCGCTCGCCGTAATGCGGGGATATTGAGGGGTTGATCCTTTGATGTGCTCTTATTTATCAGTTCCCCGGGGCTATCCGATTAACCCCATTACAGTTTGAGGGGAGCCACCTAGTGACCATGGTACGACGTGGCGTGCCTTGCTGAATTAGGTGATTGTTGAACTGTTATCCTTAGTTTGATGAGCGTGGACTATTTAGCAGTCTGAATTAAAATTCCAGAACAACTATGATTGGTAGAGGTGTCCCGGGGCAACAAGATTTCGATGGAAAAGAAAAGAGCTTAGTTTGAGTCCGTATTCGTGATCAGCGTACAGTCAAAGGCGGTTTTGATAACTAAACCAATGGCTGCTCCCGTCCAAAATGCGAAGGAAGTTGAAAATCTTCAGTGGACAGCCTATTTCGATATAGCGCGGCGTTGAATGCTGAGCGATCCCTATAATGGACCATCCTGAACCCGTAATATCTGTACTTCACCCCGGAAATTGTCTCTTATTGTTTACGACAGTTTCGTCACGCGTAAATTCGTAAGACGACAGCGACGATTAAGAGGCCACTGATATGGTCGGCCCTGTAGTAGTCCACTTTCCCTAGTTTAAGTTAGCTAACGATGATTATAACATTATTCCTAGTAAGTCCGTGGCGCTATATAATGGCGATCTAAAAAATCGTTGTAAACAATTATGGGGCGTACACAAAACTTCGGTTCTCGGTTACAACTGGGACGTCCAACAGTGCTATACCTCGCTGGATTACTAAAATTAATTCCTCGAGAGCCATAAGGGCAACGCCTATCGGTAGCGATGCTTAGACTAACACGCTACAAGTGGACTCTGAGGCGAGATTCGAGAGTGCAACTAAGGTAAATAACCAGCAGGTTAGCTCACGTTGAAGGTAGACATCCGAAATAGCCTGTCTCTAGTTTTTGGTCTTTCTTGGGGCCCTACACAGCGGCTCATCAAGCATTTGGGTACAACTCCGGCGATCGGAACCGGTGTCGTTATAGGTGTTTTCCTAACAACTGAGCTATACAGTGCTATATCATAACAGGGATCGTGAGGCAGAATTGTCTGTGGTAGACAACAAGGGCGCTCGGTAGGTTGACTTACAATTGGAGAAACCAAAGTTCGGCTGCATAGTCAGTCGGCAGCGCAAAGGGAATACCGTCATTCCCGGATACATGAGGTAGGTGTACCGCTCCTCTCTTTTTTCGCGAACCTTGAGTCACTATGTTTATCCGACCTATATACGACCGCGTTCGCTCCTGCCACTTTATACCCTCAAGTTGCATGGTCGTTCCGTTATGTCCTCTCTAAAGGAAAACAAGCTTTGAAGCTTTCTGTCGTAGCCGGCGTGGATCCCAAGAATAATCCTAAATCAGTCATTTTTAAAGGCATGACCATTATAGCTAATTGGGGCGCTACCCACACACCCCTGTTACTTGTACTTAGATCGGAAAACTTTCGGTGTACTGCTACTCCATATTTCCACTTCGCCATTGAAAAAGCTAGTCCCGCCCACTGACTTTAGATATGGCTATACTAAGCGAATCAGATCCCTAAATCTCTCGTACTCGTTGGGGTGGACTTAGGATCACGATCACAATGGTACGGACGATTTTAGTGATAGTTTAGCAATACTTCTCGCTGTGGAGTTGCCTCTAGCTCGTTGTTGCTCGTGCGGCAAACAACGGGGACCGACAATGGAGCCCCTTCAGACAAGGCGTTATCTAAGACATGTCATCACGCGGAAAGGAGAGGAGATCGTGTGCGGCAAGAGGGTTCCCGAAGTTGGGGGCGAGGGATGGTGCTCCATACAGACCACTGTCCTTCAAAACACACATGTTCCCAGCGGATCCCGTCAATCCAGGGATTTCATTGGCATTGTCTAGCTCTCCGCCCCTAATATGGTCAATCTGCCTTATCTCTATCAATACGTGTCGTGTTTCCTCGTAAGACAGATCGTCTAAGCTCTCGGTTTCCAAGATTTATGGCCGAGGTGAGGTTTTCCAGGAACCTCCTCACCGCGCGTCAGGTGGGGGATTCTCCCGACTGGCGTGGAACGTCTATGCGCACCAATTACCCGCCAAAACCCATCATGGTTTGCGAACTGATTACCTCCAATTATCAACCTGTCTCATACAATAATGCGACCTAAGTCCGACGTATTCTGCACTGCTGAGCCAGTAAGGGTATATGATTCTATGTCTCCGAAACAATGGGTATATTACTTCAAAGTCGGTACAGAGTGGCTCGACTTGCCCGCCTGGCAGTGATTAGGGCAGTATATGTTTTTTGAGATGCTCGAGTCCCTTCTATATTCTGATTGTACTTATTGTGGATGGACGGCGAACGTATCACTTCGTCCTTTCTTTAGTCATCCACTATCTCTTGTACATTTAGAATGGAATATGATTGCTTTACACGATTTCTTGTGGGAACCCTTCGGCTTTATCCACACACCTCGTTGGGGGTATACGTGATTTAGATCTATATCGATAGCCAGCCATTATTGCAGCTATGGCGATTTTGCCCGAACTAGCATCTTCTCACATGTAGGGTGCATTTTGACGAACGGGACTTGCAGTTTTCTTCTCTTCTGCTAAATGTTCATTTATTTCCTTAGCTGGACAGACTTTGTTGTCCTTGCCAGAGGTCCATCGGCGATCTCCTGAGTACCTTTATCGATCTCCGGCTAACTGTTGCAGTGATGTCTGTATCGCGAGCTTCCGCGCTCACTGACGTAAGGACATGCTGTATGTGCTTGCCCATCATTCGAAAATTGATCGCCTTATTCGCCGCTCGGGGCAGTCCCCGGAGACGCTGGGGGAGTTTTAAGCGCAGGTCTCTCTGGCACGCGTTGCAAGCGCCCGCTCAGAAGGAGTTGCGCGGGGGTTTCATAGGAGACTAAAATCCGTTTGACCACGGTACTAGCAGAGGGAGCAGGTCCACATAATCTACACCAGAGAACGCTGAGATCGCTCGGAGCTGAGCTGGTGTACAACTGAGCCTGCAGAATTATCTCCTAGTCAGCCACAAGTACTAGTCACCTAACTCACCCGCGGCACCATCCTGTTCAAGCCCACTGCCTTTTTCTCACGGTGCTTACGTCTCAGAGATGTAAGTAAAGCCGAAGGCCTTGAGGTGGCTTTTAGTAGATTGCCGCCTTTTGGCCAATAGTGAGCCCCGACCGGCGATAGGCTTGTGTATGCTGCCGGAGATTGCCGCGAAAAACGCCTACCAGGATGGGGGCGCCCCACCCAAAGATGTATCGCCGCACGTGAGAACGCCGCCCCCCTGACCGACATACGGTACAGGGAAGATCCGTGCCCGGGGATGCGCGAGGACCAATTATGGCGGATTGAGA
>NC010109
TACGATAGCATACCTCTGCGCATGAACGGCGACGATGTTACCAGCGGCTAAACGGATGGCACCAAAAAGTCTTCTTCTTTTTAAAGCAGAGACGGGTGAATCACTCGATAACGTTCTCTGGCGATGGTGTTAACCAAACAATCATTGATTGCTACCACGTCGGGTCTATGGGCTACGCGGACGAAACTTTAATGCGCCCAGCCGGAGACTTGAACTCATTCACTACTTTCAAGGTGCATTTGTGCCGAAGCATACATGACATCTCAGAACATATTACCCAGCGACTGACGTTTGTGACCCAGACAAGATTTGAAAACGAGATACTGTTGCACGAGACGCAGTGCATAATCGCACCATTTAGCAGCTCAGACCGTTTTCGACAGACCGGACGAATATGACCTTTGGGGCTAGCCCGGCGCAGCGACGAGCCAGCGAATATGCGATCTTAATTCATTGAGCTACCATCGTGTTCCCACCGGAAAAGATCAATACATAAGCTTAGTCGAGCCATGTTATAGGGCTGGCTAGGCATATTAGATACGCGTCTTTATGTGATAAACTCATAGTTTCCTCCGGTTGGGTTTTTGCAGTTGGTGTTAAACGTTTGGGATCGCCAAGGCACTGGTTGCAGGAGGGAGACTGAGACTTAGTTAAGGGATTTCTTGAACTTAATTCACGCTGAATATCGACAAACTTGTATTATTATAGAGAAAACGATTGTACTCCTAGATAACAACTTTTCTCAATCACGTAACGACATACTTTTGGCGTTCCCTCATATGGCTCTGATAACTGTTGGATAATGCAATATCCAGAGCTGCTTTTATATTCGATACAACACATGAGCCAGCAATCTCATGTCGAGAGACCTCTTTTGAAGGAACCGTTTCTTTACTGATTAGAGCGATTGAGTCGAAATGGACATGTCAAGCCCAAGTGCAACACGCATTCATACGTGAAAAATAATCTTATAACGTAGAACCATTAGAGAGACCTTACAACGCCTCAGAACAAGATCTTACAGCATGGCATTTGATATCTATTAGCTAGTTCTCTACCAAAAAAATCATCAAGGTGTACTTCAGGAGAAAGTGAAAGGTGCTTCAAAAGCACCCGACATTGACTGGAACTTTTGGATTATTTATTGTCCAATCTTCATAAGGGACATAAGCAAAAACTAAGAGTGAATTAGAAAAAAAGGCTTTTACCGTTAGCCAGCTAGCGTCGGACCAACTCGTAATTGTAGTGGGATTCAGGAGGCCTTACGAGCCGTATTATCGATAAAAGTCAACAACTTCTACCGAGCCACTCATACTGAGTACGTGTTGTGTTACCGTAGGACCTAAGATGTTAACAGATACTACGTCTGAGGTCGTAATTTCACGGTGAAGGAAAGTCACCAAAAATACATAAGTTAGATTAATCTCTTATCGCCAATACACTTTTTTGTAATATTCCTTCTTCCCGAGGGTAAAGGGGTGGGTTGAGGTTCAACTGTGAGAGAAACTCTTCTTGATGAATAATATCGAGTTTGTACTTTGGTTTATAAGGGATGTGGCACCAACTTATAACATGGCCGAGTACCTTACTATAGGATTTAAAGCCAGGGCTAAGATATCGGGACTCTCTACCCCACGGGCGTTATTGGACATTGATCAAGCATTACGTTAAGGCAGTTATATCCCTTTTGGAAAGACGAAAAACCTTCGGGCGCTTTAAACAAATACTGTAATACTTAATCTCACGATACGTTTGAGCAAAGAAATCATTGCCTTTTATTAGACTTCTACTCGGATAACAAGTTGTCGAACTCATTTATAATCAGAAGTAAATAAAAACCTCGCTAAATGAAGACTCGGCTTGAGACGCCAGTTCGTTTGGCATGCCTCCTTAGACTACGTAATTAACTGCGATGGCGTTAGACCGAAATAGCGGTATTAAATCGCGGATCCACCGTATATCTATATGCGCTCGCATGAAAAGACGTGGTGATTTATTTATCTGTGGCTGACTTGTAAGTACCCTGTCTGTACTTGCCATTGAATCTGCACATACTTCTTCAGAGTGATTCCTCTTTCCTTCGTCTTCGTTCCACGATGTAAACGAAGTGAAGATTCAGGTATAGATAATGCTAGTTTGATTCTTGATTGTAATAACTTCACTGGGTGTAGTGTGAACGATGAAGGAGAGGGGTCGAAGGCGAACGCAAAAATGTGACGTGATGAAAGTTATGAAGTCATCGTATCTACTTCACTAATACATAGTTTTTGGCTGATATACGCTGAATTAAGTTCAAGAGATTTCCCTGTACGAGACTTCTCCGCCCTACAAGTGCCTGCCAACTCAAAGAGGGACTTTTATCTTGCCAAATCCAGACCGGTAGAAGCTTTACTATTCAAACTTCGTAAGTACAGAAGAGTTTACTACTAAATTATCCAAAGCCCTGAAGATATGTCTTATGAACTTGAGATTGTTATTTGGAACCGCAATATTACCGTGAGTCCGAATTACGCGACTACAGGCGCTCGGTGGGCCCCTGCCTTCCTCCAATCGATGCGTAGGTCTCGCACATTCGGCCCCCAGTAGCACTTCAATGATGTTCGCGTTAGGCCCACTGGCCTAGGAACAGGAAATGAATCCTCCGGTGCGTTCCGATCAGCTCCAGATATAGCGTACCCCTATAGTCGGCGGTGGTACCAAACTGCTTTCTGAGAGTGTTAGAGTTCCTGCGAAATAGGCCTTTGACAACGAGTCTGGGCGATCAGTTTCCTCGGAGGGTTATGAACATTTAAAAAGGGTTATCCGTGATCACGGTAGCCGTTTGACGTGTTACAACAGAGATGAGTAAATTCCGGGATGTAAGCGTGCATCTGCTAAGTAGTAGATTCAAGGGGCCGATGCTTGTTCCAATAATGATCGAAACAATAGGAGTTTAAGAGAGACGACATTGTATGCCAAGCGGGGTCACCCCATGTGCAGGCACAATGACTATTAGGGCGGACGGACTGGTATGGTGGATGATAGTTGTTATGCTTACGCAACACAGGTCAGACTCTTCTCGAAGCGCCCCAAGGGTTAGGGAGCCGTACGAGCCCAAGAGGCTCCACATACGGGTTCAAGTATCAACGCCTACCGTAAGCTAGTATAGTTTTCAAACATGTGCGGCGCCTGATTTCAGGTTATTAGGCATTATCCTCGTTTGTAGCTCACAACAAGAGAAATTTTCGGCGAGGTATGTGGAGGGATTCCAGGTAGGCGATAGCTGGTTATAACACACGAGCCTAGATGAGACCCGTCCCTCGGATAGCGACAATCACAATCTGGGGTACTGGAATATCGGCTGTCCCCAGATAATAGTGCGGCCATGTAGTAAGGGAAACGTTCGGTCCAGGAGGCGTGGGAGCAGGGCGCCGCTTGAATGCAATGCGTCGTCAGACGAGAGGATGAGGGGGTCGCGATACCAATGACTGTTATTGCCTCGAACTCGTAATTGCGCAGACACGATTGCGGAAGGCAGGGGTGGTCCTCTAAGCCATATAATTCGATAGGTGTTTCGAGGCTCGGTCTATTTCCTTTGTGGACCTGAGCCTTTATTTTTAGCGATCCGAGACCAGCCACCGACGAGCATCTGCTCGCACTCCAAGTCGGGACCGCTTGGAGCGTAGCGATAACGGGCAACTGCATCGTAGCTTCATGCGACAGGCATAACGGGGTTTAAAGCACACTGACCAGGGAGTGGACAAAGCGACGAGTCTGTAAGTTGGGGGGGATAATACGAGGTCGGGGCATTCTCACTTACACTGGTATGATGGATGCAGATGTGGAGTGTCCTCGAGATCGCGCCTGTCTATAGGTCAGGTTTGAGGATGGCGACAGACATGTCTGACAACTACTGACAAAGTAGTATAGATGTTTGTCAGGCTTTGCTCGATCTGCTCTGTTATGTCGATTGTCGGTCTGGAACAGGTGGTCGTTAGACAGAACTATGACGGAGGTTACCTGATAGTGGTCTGGTACCTTTGGGGATGTGGACTGATAGGTGGCCCTGTATCAATTACTTGCTATGGGATATATACGATCCATTGTAGGTCAGTCCTTCGTGGGGACATTGGATGTAGTTAGTTCTCCATTATAGGGCTGCGTCTGGGTCGCCACGTCGGTCTCTGAGTGGTCGGCCCGTCGTTGGTTTGACTGTAGGACTCTTTATTGGGAAATACATCCGCAGCGCGCCGGTCAGGGGAGCACTGGTGGCTGAATCATGCAGGTGACCTTGAAACATATCGGCACAAATCAGCCACATTAGTCATATCATTTAACCCCGGTAGGCCCTCTCTTGCCTTGTATCGGAACGTCTCTCATTATTTAAGGCGTCAGTGCTTTGCTTGCTCCTTGAGGTATGCTAAATCAATTGGCCATTCTAGTCCTCTTCACAACTTCTTTAGTCAGCTTCTTAAGTTGTGAGTGGGTGCAGGGGAACAATGCTTTGGGCGTTACGCTTTAAGTTCTAACTCTACCCCAACCACCATGCCAGTTCTGCGAAGGTCACGCGTGCAGCGATGTCGCCCTCACTTAAGTACGTTAGTCCCATAGTACCACTAAGGACGAGTGAATTTACGTAATATTACATGCATGTAATACAGCGATTCTTCCTTCCTTTAAATAAAGTAAGACTATTTTTTTGATTTCTGTACTTCGAGTTTCATAAGTCTCCATTCTAGGAAGTACTGGTTATCATTTCCATGGTCTGATTCGTCTTACCTTATAGGCCCGCAAGTTCTGCTCTATATTTTCAAGTCTGTGAGCTAATCGCTTGAACCTCAGCAGCAACTCATCAGTCGTCTCGTCGGTAGGTAACATTGTTCCACTCTGGGTAGTCTTCTGACACGAAGCCGCGTACCGAAACTTCCAAGCAAGTGGCTGAGCGGAGTCCAATTATTAGCTCTCTCCCTTTCGGAGTTCTTAGTTGAACGAAGATGTAATGCCCTCCCTATTTTTTGGGTATTCATGAGATCGCGAAACGTGATACCCATATTGGGTCCCCAATTCTCCGCAAATCCTGGACATTGCTTTATTATCTCACACCACATCGCTCATCAGACAAAATCCTATAGGTAGCCTCTGATTATGGTGATGGACGAAAGCATTTAAAGTCGATCGTCTCCTTTTGCAAAGGATGGCTAGGGGTATTTATTGCTTAACACCTCCGCATCACCCGGCCTTCTGGAGGTAAGCGCATTCTTGTCGGTCCCAAGTCATTCGTTGCTATATTTGTATCGAACAGATTTCTCGCCTATGACCTCGTTACACTGCGGCATAACCTCGTTTTACTCCTTTTCCCTGCCCTTTCACTCGCGCACTCCATTCCCTGGTTATCCTACGCGCACTTTTGCGTCAGAGTTCTAGAGCTCGTAACCTCACCATACCTGCAAATATCACTTTTAATCGCATGTCTTAAATCTTTGTTGCTTCTATCTTTTCTCTATCTTAAACGTGCTTTGTCCAAGAGTTGTCATTCGGCCATTACTCATGCACCTTATGTTTTCTTTGTGATAAAACTGTGCCTCTTTTAACTCCGACTCGGGTGATTTTTTAATATTAACCTCCCTATCCGAAATTTAGTAAGCTCGGCCCTCTGCGATGAATGTTCCAAGTGTGGATATAGTATGGTCTTCGAAGCCCATACGATAACGGTCCCTGTTATGTCTAACACCATGAATTGAAGTAATAAGGGAACGGCATTGAGTAGGTGAGTCAGATCATAAAATAGAAACATTATTTCAGCCTACACAAACCATAGAGCCGGAAGATCCGACTGGAATTACATACTATCTGTGACCCATCTCCAAGTGAAATTGGTGATAAAGACTGGGTTGGAAGATGGATTGTTCATAAGCTCTCGGGCTCCAGGTAAGCATTTCCATAGAGGATAAGCAGAGTACTTCCCCAGGAGCAGGTGCTACGTAACATATGGTCTAAGATTCTACAGATCTAAAATGTTGTCACGCGGCAGGACATGTGTTCCTAGGGTCGAGTGTGGGTGCTGACCACGCGATGAAAGAGGGTGTAAAAACTACAGGAGACGGGTAGGAAACAGACCAGTATAAAAGGAAGGAAGCCGTATTCTCCATAAGAAGTCACAAGAGCCATGTCAGTGCAGATGACCAAGGGGGCAAAAAGCTAGAGAGAATATGAGGGTATAGAGGGGAGAAGCCTAATGGTAGTGTGACGGTCCATTGCGCTCGGTCTTTTACTAATGGTAAACGCTCATTTAGTAGGCTAATTGTTATTTCTGTGAGTTACACCGCCAATGGAAAGGGTAAACGTTTAGCAGCCCCGCTTTCTAGTGTCCTTATTAGTTAAGCCAATGCCTACTCCTACTGAAAGAGCGGAAAGGGAAATGGAACCTAGCGTTTATGACACCCAGGCAACAGATGTCTTGGTAACGGCTCAGTTTGAGATGCTTTGCAATAGTTGGTATTTTTTTTGACCAATTTTCATGAACTTCGTACTCATGAGAATCGGACTTATGATATCCAATTCTCGCATAATGTCAAAAAAGTTCAACGATGGATTGGACGCGACACCCTGGCCTTTTGACCTTGCAAGATGTACGATAACAGCAAAAGGCACCGCCTTCCACTTTCTGTAACGCGAAAATGTTGAGGGGTTGATCTTTTCATGCGCTCTTATTTAGCATTTCCTCGAGACTATCTGATGAATCTCAGTACTGTTTGAGGAGAACCACCCAGTGACTATGGCATGACGTGGAGTTCCGTTCTGATCTAGGTGATGGTTGAACTGTCAGTCTTACACTGAGGGGCCTTGGCTACTTAACAATCTTCGTTAAAATCCCAGAATAACTACAATTGGTAGAGGTGTCTCGGGGCACCCAGATTTTTATTGAAGAGAGAAGAGCTTAGTTTGAGTCTGTCTTCGGGATCAGCGTACAGTCAAGGGCGATGTTGATAACTAAACCACTTCCTACCTCTATCCAGAATACGAAAGAAGTTGGAAACCTTCATTGGACAGCCTATTGCGATATAGCGCGGCGTTGAATACTGAGTGATCCCTACAGTGGGCCATCATGAACCTATAATATCTGTACCTTACCGCAAAATTTATCTTTCACAGTTTACGATGATTTCGTCACATGTGAATTTGCAAGACGACAGTGACAATTAAGAAGCCACCAATGTGGTTGGTCTCGTTCTAGATCACCCTCCCTAATCTAAGGCGTCTAACGATGATTATTAAATTATTCCTAGTAATTTCGCGACGTTCTTCAATGAAGACCTAAAATCTTGTTATAAATAATCATGGGGCGTACACAAAATTCCAGTCTTCGGTTACAACTGGAGCGTCCACCAGTGCTATACTTCCCTGGATTACTAAAATTAATTCCTCGGAGGCCATAGGGGCAACGCCTATCAGGAGCGATGCTGTAGCTGACCCGCTACCTATAGACTTGGACGCTAGATTCGAGAGGGCAACTAAGGTAAAAAACTGATAGGTAAGCTCAGGTTAAAGGGGGATATTTCAAATAGCATGTATCCAAATGTTGGTCTTTAGATGTGCCTTACACAGCGGTTTATCGCGCAAGTAAATATAACTCCGGTGGTGGGAACCGGTGTCGTTGTAGGTGCTCTCCTGGCAACTAAGCTATACAGTATTATATCATGATAGGGATTGTGAGGCAGGATTGTCTATGGTAAACAACAAAGACGCTCGGTAAGTTGACTTTCAATTGGAGAAACCAATGTCCAACCGCATAGTCAGTTGGCAGCGCAGAGGGACTACTGTCACCTCCGGATACATGAGGTAGGTGTACCGTAATGAAAAAGTTTAGAAGACCTCGAGTCACTGTGTTCATCCAACCTGTATACGACCGCGTTCGCTCCTGCCACTTTATACTCTCAAGTTGCATGGTCATTTCGTTATGCCCTCTCTGAAGGAAAACAAGTCTGGAAGCTCTCTGTCATAACCGGCGTGGATCTCAAGAATAATCTTAATTAAGTCATTTTTAAAGGCATGACCATTATGGATAATAGGGGCGCTACCCACACACCCCGGTTACAGGTACTGAGATTTAAAAATTGTTGGTGTAGTGTTGCTCTATAGTTTCCCCTTGTCACTGAAAAAACTAGTCTTACTTACTGATCTTAGGCGTGATTATACTGAACAAATCAGATCCTCGCATCTCTCGTACTTGTTGAAGTGGATTTAATATTACAGCTCCGATAATGTGGGCGATTTTAGTGATAGTTTCGCAATACTTCTCGTTGTAGAGTTACCTCTAGCCCGCTACTGCTCGTGCGGCAAGCAACAGGGGCTAACAGTGGAGCTCCTTCGAACAAGGCGGTATCCAAGACAGGTCATCACACGGGAAGGAGAGGAGATAGTATGGGACAAGGGGGTTTCCAATGTTGGAGGCGAGGGATAATGCTCTGCTCAGGCCGGTGTCTTTTAGATCAAAGAGGTTCCTAGCGGATCCTATCATTCCAGGAATTTCTTCGGCATTGTCTAGCTCACTGTTTCGAATATAGTTAATTAACGTTATTTCTCTCACTACATGTCGTACTCTCTTGTAAGACAGATTGTCTAAGCCCCCGTTTTTTAAGAGTTCTAGTCGAGGTGAGTTTTTCCAGCGAATTCCTCACCGCACGCCGGGTGGAGAATTCCCCCAACTGGCGCGTTCTGTTTATGCATAATAATTAACCGCTAAAATCTATCATGATTTGCGAATTAATTACCTTTGATTATTAACCTGGTTCGTACAATCGTGCGGCCTGAGTCCGACATGTTCTCCTCTGCGGAACCAGTAAAGGTGTATGATTCTATATCTCCGGATCAATAGGTGTATGATCTTCAAGCCAACACAGGGTGGCTCGGCTGGCTCGTTCAGCCGTGATCAGACCAATATCTGGTTTTTGAGATCCTCGAGTCCCTTCTATATTCTGGTTGTACTTATTGCGAATTGACGGCGAGTGGACCGCTTCGTCCTTTCTATAATCATCCACAATCTCTTGTGTATATAGAACGGAATATTATTACTTTACACCATTTCTTGTGGGAACCTCTCGGCTATTTCCACACACCCCATTGGAGATATACATTTCTTGGACCTGTATCGATATCCAGCCGTTATTGCATCTATGTCGATCTTGCCTGAACCAGCATCTCCTCACATGTGGGAAGCATCTTGACATCCGGAACTTGCAGTCCTCTTTCCTCCTACTAAATATCCATTCATTTCCTTAACGGAGCGGACTTCGTTGTCCTCGCCAGAGGTCCATTGACGTTCTCTTGAATGTCTTTATCGATCTCCGGCTAACTGCTGCAGTAATTCTTGTATTGCGAGCTTTTGCACTAACTGAAGTAGGAACCCGATGTACGTACTTATCCATCATTAGAACATTGATCGCCTTATTCGCCGCTTCGTGCAGTCCCTGGAGACGCTGGGCGAGTTTTAAACGCAGGCAGCTCTGGCGCGCGCTGCAAGCGCCCGCTTAGAGAGAGTCGAGCGGTGGTTTCAGAGCAAACTAAAATCCATTTGACCACGGTACCAGCAGAGGGAGAAGGTCCCCATGATATACACCAGAGAACACTTGGCTCGTTCCGGGCCGATCTGTTGTACAACTACGTCTGAAGAATTATCTCCTAGCTAGCCGTCAGTACTCGTCACCTACCTCACCCGCGACACCACGCTGTTCCAGCCTACCGCCTTCCTCTCACGTTGCTGACTTATCGGAGATGTAAGTCAGGATCCAGACGTTGAGTTGGCCTTCACGAGCTTGCCGCTTTCAGACCCATAGTGAGCCCCCCCCGCCGACAATCTCGTGTATGCTGTCAGAAATTGCTGCGAAAAACGCACACCAAGATGCGGGCGCCCCACCAAAAGACGTAGTGTCGCGGATGAGAACGCCGCCACCCTGACCGCCGTACGGTACTTGGACGGGGCGTGCCCGGGGATTGGAGAAGACCAATTACGGTGTCTTGGGA
>NC013823
TGCAATAATCTAAGCTTTTCCCGGGACGGCAACGTTATTATTAGAGTCAGAGCGGGCTACACTAAGTAACCCTCGCCTTTTCTGAGCGGGAGTAGAAAGATCGTCTTGGGTTGCCCGATGGTTATGGTGTCAATCAAACAACCATTGACTCCTCCCACGTCTGGCTTACGGGTCAGTTGGGGGGCATCCTAAGGCGATGGACCAGAGACTCTCGCTCATTCACTACCCCCGTGATGCACTCGTGGTGAGCCATGCAGGGCGGATCCAAACCCAGTCCCCACCGGTTGACGTTTGTGACCCAGACAAGGCCCAAAAATAGGACACTGTTGGATGAAATGTGATACATCATTGCCCCACCCGACAATCTATACTATTCTGGACAGCTAGGGCGAACTCGACTTCTAGGGCTGGCCTGTCTTTGCTCCAAGCCAACGAATATGTGATCTGGGTTCGTTGAGCTACTACCGCGCTCTCATCGGAAGGAGCCGTGACACGAGCTCTATGGGGATAGGTCATCAAACCGGCTGAGTATACCAGGGGCACATCCTCCTGTAGCGAGTCCCTTGTTTCCTCCGGCCGGGTTCTCGCAGTTGTTATCAAACGTTCAGGATCGCCAATTCACTGGGTTCAGGAGGAAGTTTTGGACACAGTTAAGAAGCCCTTTGGAGCTGGTCCCCACCGCACACGGGCGAGTTCGCAGCGCTGTGAGGCAACCAATTGTGTTCCCAGGCAGCGACCTGTCACAATCGTGTGACGAGGTACTACGAGGGTTCTCTCATATAGATCTGATAATTTCCAAGTGACTAAATACCGAAGTTCGTCTCCATATTCGCTATCGTGTGTGAGTAAGCAAGCTTGCATAAGAGGAAATCTTTCGAATAAACGGTTCTTTTGCTTCTTAAAAAGATTTAGTTAAAATGAACACGCTGAACCCGTACGTTACATAATTCCAAATGTGGAAAACAATCTTACAACCTAGAACCTTTATAGTGACCTAACGACGAATTGAAGCGAGGTCTTGCAGCACAGCATTTAATATTTATTGACTGGGATGTTACAAACAAAGTTATCGAAATGTCCCTCAGCAAAAAAAAAAAAGTGCCTTTAGAACGTTCAACATCAACCAAAACTTTCTGCTTGTCTATTGCCTGATCTGCATAGGGAACATCAATGTGAATTACGAGTGGATTAGAAAGAAAGACTTTTTATGTTGGCCCTCTAAGGTCGGACCGATTTGTGATTGTAGTGAAATTCATTAAGCTTTATAAGCCGGATTTTCGATGAAAATCAAAGTCTTCTGCCGAGCCACGCATACTGAGTACGTGTTGTGCTCTCTTTCGACCCAGGGGGTCAACAGGGACTACCTCTAAGCTCGTAGTTTATCGGTGAACGAAAACCAACAAAACTTCAAGTGATAGATGAAGATTCTATCCCTAACGCACTTTTTTGTAACGTTACGTCTTCGCTAAGGCTAGAAAGCGTATTTAGGCTCAGGTGAAAGAGGGGTTTTCCTGAATGGTTAGTATCGAATCTAGACTTTGGTTTAGATGGGAGATTTCAGCAATTTACTTTATAACCGCATGCTTCACAACGGGATCTAGAACCGGGACTAAGGTGTCGGAGCCCGTTATCCCAAAGGTGTTGTCGGGCACTTATCGAACATGGCGCTGAACCGTTTGTATATCCTTCGAAAATAGAAAACATCGTCGAGCGTTTTAGGCGGAATCTGTATTACTTCATCTTGCGATATGCATGAGCAATGAAATGGTTGCCCCCTACTAGACTCACCCTTGAACAATATGCCATCAGACCCACTTACAGAAAAAAGAAAATGAGGATCCCGCTAAGTGAGGACTCGACACGATACATCAGCTTGCACGACATACCACTTGAGGCTATGTAGTCAATTGCTAATACGTTATGTAGGGATGGCTACGTTAAATCGTGGATGTACGTCGTATCCATATATGCTCGAGCAAAAGAACGCTGTATTTTACTTACCTGTATCTGATCTGCAGGTACTTCGTTTTTGCCTGTCGCTATATCTGCATGTGCCATTTAAGGGTAATTTTTCCCTCTTCCGCCGTGATCCCGCGGTATAGACTGGATGGGGATTTGGATGCAAATAGCATCAGGTTGATCTCTGACTGTACTGGTTTCTTCTAATATAGTATAAGCGGTGAAGAGAAAAGGTTGGAAGCGAACCTCGTAACCTGACACGATGAAGGCCGCGAGGCCATTGGAGCCATCCCGCCGCTGCGTAATCTCTGGCTCGTGGGTGCGGGACCAGCTCCAAAGGGTTCCTTTGTGTGTGACCGATCCGCACTCCAATTGAACGCTGGCTCAGAGAAGGACTTTTATCTAGCCGGATCCAGGCCGGTAGAAGCCTTACAATGCGAGCTCCGCGAGTGTGGGAAAGCTTCTCGCTGAATTGCTAAAAATTTGGAGGACATATCCTATGACCCTTGGCTTGCTACTTGGGGCCGCAGTATTGTCGTGACCATCAACCCTGTGATTACAGGCGTGACGAAGGCTCCTACTCTCTTCCAGATGGTGCGCATAGCTCCCTCGTTTAGCCACCAACGATATTCCGGTGGTGTGCATAGTAAACTCATCAAGTTAACAACAGAAAGTGAACCCTTTATTTTATTCTGGTCGGCTTCAGGCATAGCGAACCCCTATAACCGGGGATGGGCCCGAACGGCTTTTGGATCGCGTCCGAGTTCGCACCAAGTAGGTCATCGGAGACGGATCTGAGAGAGAGGTTTCTTCGGAGGCTTATTAACCGTTAAAGGGGATGACCCCTGACCACTCTGACCGTTTAGCGGGTTAGAACAGGAATGAGCAAATTCCGGTCTGTGGGCAAGCCCATGCTAGGCAGCAACTCTTAGGGGTTAGCGCCCGCTCCCATAGTGATTGAGACCATAGAGATATGAGAAAGATGAAGCTGTGCGAAAATCGAAGTCACTCCAAGCGCAGGCACACCGACTATGAGGGGGGACGAAATTTTAGAATGGATGATAGTTTTTACGCTTACTCCATACGAGCCTGAGCCTCCGGGCAACAGCCCAAGGGTTGGGGAGTTGAGTGAGCCCAAGAGACTCCACATACGAGTTCAGGTACGAACGCCTAGCCTAGGCCAGTACAGTTGTCAAACATGTGCAGACCCTGTCCCCGGGGTAGCGGGCGTTATCCTCGTTGGTGGCTCACGTAGAGGGAAATTCCCAGTGGCTTGTGTTGAGGAATTTCGGATAGTCAATAGCAAGTTATGACACACGAACCTGGATTAGGCATGTCCCTACAGTAGCGACGCGCACAGTGCGTGATGCTTGAGCGTCGTCTGTAACTGGAGAATCTTGAGAATCTGTAGTAAAGGAGACGTTCGAGCCAAGGGGCGTGGGGGTAGGGCGCGACTTAAACGCGACGCGTCATCAGGCTAGATGATGAGGGAGGCGTTCTGTCAATTACTGTTGTTATCTTGAACTCGCAACGGCGCAGACGCTACGGCGGGCGGACGGGGCGGTTTTCTCATCCCTATAACACGATAAGTGCGGCTAGGCTCGGTTCAGTTCTTTTGTGGGCCTGAGCCCTTATTACTAGCGACCCCAGACCAGACACCGACGCGCATCTACTCGTACTCCGATTCAGGACTGCTAAGCGTTTATTGATAACGGCCAACGACATCGTAGCTCCATGCGACAGGCATAACCGCGTTTAGAGCACACTGACCCGGGGTTGGATTCAACGGCGATTCTGGTAGTTGAGGGGGACGACGGGAGGGCGGGGCATCCTCACTTACATTGGTGTGATGGATGCAAACATGGGATGTCTCTGTTATTACGCATGCTTAGAAGTCCGGTTCAAAGATCACAACGGACTTGGCTGACACCTGTTAACAATGTAGTGTAGGTGTCTATCAGGCCGAAACTGACCTACTCTGTCATTTTGACAGTCAGTCAGAAGTAGATGGTCGGCGAACGAGCCTATGACAAGAGTTACCTGATGTTAGTCTGGTACCTTTGAGGATGTGGGCTGACATTCGTTCTCGTACCGATTACATGTTATAATATATATGTAGTTCATCGTAGATTAGTTCCCCATAAGAATTTTATACGCAACCAGTCCTTCGTTATAGGGATGTACCCACATCATCATGCCGGTCTTTGAGGGGCCAGCCCGCCATTGGTTTGAGTGTACGACTCCCTGCCAAGACATACGTTCTCAGTTTGTCTACTCTGGAAGCACAAGTGTACTGATTATGCTGTTTAGACCGAGACATATCGCCACGGGTTAGTCACGCCAATCGTGACACTTAGCTTCGGTACACTCTCGTTAGTCGTATATCTGACCACCACTTACTCTTTAGGGCGCCGACATTCTATTCAATCTTCAGGGCAGGCTAAGCTGATTAGCCGTTCTAGGCCGCGTCGTGACCTCCCTAACTGACTGCTTTCGCGGTGGGGGGATACGGGGAAGCGATGCTGTGAGCATCATGCCTTAAGTTCTAACTTCATTTCAACCACGATGCCAGTATTGCGAAGACCACTCGGGTCGCGGTGTTGCCCTCACTTAGGTGCATTAATCTCAGAGTGCCCTTAAGGATGGGTGAATGTACGTGGCATGGCCCATGCCTGACATAACAGTTTTTCTTCCCTTTAGGTAAAGTAAGAGCATTTCTCCGATTTCTGCACTCCAGTTTGCCTGCGTCCTCGTTCTAGAATGTGCCGATTGTCATTTTAACAATCTGATTTGTCAGACCTTATGGGTTCGCGAGTGCCGCTCTGTATTTTCAAATCCGTGAGCTGGTTGCCCGAACTCCGGTGGTGGTTCGTTAACCGTTTTGTCGATAGATAACACTGTCTCATTTCTGGTATTTCTCGAACACCCGGTCGCATGCCGAAACCGCCAGATAGATTGTTTAGCGGAGGCTAATCACCAGTTTCCTTCTTTTTGGATTTCTCACTTGAACGAGCATATAGTTCACCCATTACTTGTTGGATATTCATGACATCGTGGAACGTAACACTCACACCAAGTCCCCAATTCTCCGCAAATCCTGGACGCCGCCTTGTTATTTTACGCCACATCACCCATCGGGTAGAATCCCGTGTTTAGCCTCCGATTATAGTAATGGACGGAAGCGCTTTAGGTTGGACGTCGCCTCCGGCAGGGTTTGGCTAAAGCTATTGGTCGTTTAGCACCTCCGCATCACCTCGTTACCTGGGGATGGGTGCATCCGTACCACTTCTAATTAATCCGCTGTCACTTTTGTATCATACAAACCTCCGACCCATGATACTGGCTTACCGCGATGTACCCCCACTCTACCCCTTCCCCCTGCCTTCCAGCTCGCGCATCTCATTCCTTAGTCAACCCAAATACATCCCCCCGTCAAAACTCTAGGACCTATAACCCCACTATGTCCGTAGACATCACTGTCGATCGCGTGTCTTAAATTTTCACCATTTATATCTCTCCCTTGCCATAAACATTCCTTATCCGAGGATCATCGTTCGGTCACTATTTATGCGCTTTCTGTTGCCCATGTGATAGGACCGCTCCTCTGATAGTCCCAACTCAGGCGGCTCTTTAACTTCGACTATTCTATCTAAAATTTAGCGGGTCTGACCCTCCGTTACAAGTGTTCCAAATGTGGATGCGGTATGGTAGTTGAAGCCTATACGTCAGTGGTTCCTGCGACGTCTGGCATAATGGGCTAGGGCGACGAAGAAATGTTACCGAATAGGTGAATGAGGTCATAAGATGGAAATAGCCTTTCAGTCGGCACGAATGATAAAACCGACAGGGACGACTGGAACTGCATATTGTCTGTGGCTGAACTTTAATTAAGATTAGCGGTAGAGATTAGGTTGAGAACTGTATGGTATATAAACGTTCAGACTCCAGGCAGATGTTCCCCTAGAGGGTAAACAACTTGCCTACCCGAGGATAGGCCCTGTGAAACACAATGCCTCAGGGTCGGCAGATCCGAAGTGTCGTCACGCGGTGAGTCACTGGTCCTTAGGATTGAACATGGACACTGAATACGTAATTAAAAAGGGTGTAAAGACCACGGGGGGAAAACAGGGGGCAGACCATTCTAAAAGGAAAGAAACCATATTCTGCACCGGGAGTCGTCGGATCTGCGCTAGTGTAAATAACCGAGAGGAACAAAAACGAGGGAGAGCATAACGGTATAAAGGGGAGAAACTCAGAGATAGTGTGGCAGCCACGTACGTCCGGCTTCGTACTAATGGCAAACATCCGTCTAGGAGGTATACAGCCATTTCGGAGGGTTGCGCTGTTAGTGAGAAGGGCAAGCATCTATCAATCCCATTCTCTGATGCTTTTTTTAGTTAGGCCAATGCTCTTTTCTCCTGGAAGATCGAAAGGGGAAGTGGGGCTTATCATTTACGACAACCGGGCAACAGATGCTCTAACAACGGTGTAATCTGTGATGCCGCGCAGTAGCTAGTGTTGTTCTGGAACAGTTTTCTTGGACTTTGAACTCATAGAGGTCAAGCTGATGGTTCTCGGCTCTCACATAGTGTAAGAGAAGTTCGATTAGGGGATCAACACAACACCCTGTCCTTTCGATCTCGCGGGGTGTACAACAGTACCGGGGGGAGCCGCTTTCCACTTTCCGTAGTGCGGGAATGTTGGGGGGTTGATCCTCTGATATACTCGTATATATCAGTACCTCGGGACCACCTGATTAGCCTCGTCCCAGGTCGAGGAGAGTTACCTAATGACCATGGCACGCCGTGACGTGCCTCGCTGAATCGGGTGATTGTTAAACCACCATCATTACACTGGTAAGCGTTAACTACTTAACAACCTGAACTGCAATCCCAGGACAGCTATGATGTGAAGGGGCATCCCAGCACAATAGTATTTCGATTGAAAACGGGGAGGTTTAGTTTGAATTCGTATTCGTAGCCAGCGTACAATTGCAAGCGGTTTCGATAACTAAATCAAATGCTGGTCCCATCCAAGACGCGAAAGGAGCTGAAAGTCTTCAGTGGCCAGCTTAGCTCGATAGAGCGCGGCATTGGGAGCCTAGTGACCCCCGCAATGGGCTATCCCACGCTTGTAATGTCTTTAGTTCGCTGTGAAAATTGTTTTTTATAGCCCACGACGGCTCCGTCGCGTGTAAGTTCGTTAGACAGCGGCAACGACTAAGGGGCCGCTGGTGTAATCGGTTCCGTAGTGGTCTCTTTTCCCTAATTTAAGTTAGCTAACGATGGTTATTACTTCATTCCTAGCGAGTTCGCAACGTTATTTAGTGACAATCCAGCATATCTTTAAAAACGGACACAGGGCGTATACAAAACTTCGGATTGCGGTTACAAGTGGAGCGTCAACCAGCGTCGTACCTCCCTGGATCACTAAAATCTATCCCTCGAAAGTCCTAGGAGCGACGCCTATCAGTAGCGGTGCTTAAACCGACACGCTATCTATGGACTCTGAGACGAGACTCGAGAATGCGGCTAGGGCAAATAACCAGCAAGTTCGTTTACGTTAAAGGTGGACACTCGAAATAGACTGTCTATAATTTCTGGTCTTCCTTGAGACCCTATGCCATGGTACATCAAGCAAGTGGGTTCAGTTGCGGTGGTCGGAAGCAGTACCGTCACAAGTATCTCCCTGATGGTCGAGCCGTATAGTGCCACGTTTTGACAGGGGTCATGGGGCAGAACTGCTCGCGATGGCCAACGAGAGCGCATGGCGAATTGACTTTTGTTTGAAGACACCGAAGTTCGGCCGCATAGAAAGTTGGCATCGCAGAAGGAATACCGTCACTTCAGGATACATGAGGCAGGCGTACCGTAATGAAAAAGTTTAGAAGGCCTCAAGTCACTATGTTTGTCCAACTTATATACATCTACGTTCGCCCCTGCCGCTTGATGACCTCAAGTTGGATGATCGTTCCGGTACATCCCCTTTACAGGACAGCAAACTCTGGAGCTTTCTACCATAGCTGGCACGAATCTTAAGAAGGATTCCGAATAAAACATTTTTAAAGGCATGACCCTTACAGCTGGTTGGAACGCCACCTGCGCACCCCGGTTACTTGTACCGAGGTTGAAAAATCTTCGATGTTCTGTCGATTTATAGATTTACCCTATCGTTGTAAGAGTTAGTTCTACCCACACATCCTGGGCGCGGCTATATTAAACAAATCATACCCCTAACTCTCTCGTACCTGCTGGAGCAGGCTTAATGTCACAGTCCTAACGACGCAGGTGATTTTAGTAACAGTTTAGTAATGCTGTTTCTTGTAAAATTGCTTTTGACTTGTAGTTACTCGTGAAGCAAACAATAGGAGTCGACGGTGGAGCTCCGTTAGACAAGGCGTAAATTAAGGCCTACCATCACGTAGAGAGGAGAGGGGTTAGTGTACAACGAGAGGATTCCCAAAGGCGAGGGCGAGGAGTAGTGCTCTGCACAGACCACTACTTCGCGAATAACACATGCCCCCAGTGAATCCTGTCAATTTGAGGATTTTATTGGCACTATCTAGTTCTCTGCCTCTAATATGGTCAACCTGTCTTATCCCTACCAATACGTGTCGTGTTCCTCCATAAGACAGATTGGCCGGGCTCTCGTCTTCCACGCTTCATGGTCGGGGTAAAGTATTTCGGGAACCCCCCTAACACGTATCAATGGGGGACTTTCCCCAACTGGAGTAGTCCGTTCAAGTACGCTGACTAATTGTCGAAACCCATCGTGACTTACGAGCCGACTATTTCCAATTATCAGCATGTCCCGTACGACAACACGACCTAAGTCCAACATGATCTGGACTGCTGAGTCTGTTAAAGTGTACGATTCTATGTCCCTGAATCAACAAACATATTTTCTCAAGGCCGGCACGGAGTGGTCCGGCTGGTTCTTCCGTTCGGGATCGGAGTAATATACATCTTCTGAGATGCTCTAACCTCTTTGATGTTTTGATCGCACCCATCGCTAAGGGATGATGAACGTACCGCTTCGTCCTCTCTTTTGCCATCTACTATCCCTTAGACATTTATAGTTAAACATGACTACTTTACACGTTTCTTTATGAACACCCTTTAATCTTTTCCATATACCCCATCGGACGTATACATGATGTAAACGGGCATTGATAGAGAGCTATTATTGCAGCTATAGCGACCTTATTTGGACCAGCATATTATCACGTGTGGAAAGCATTTTGATGAACGGGATCTGCAGTCCTCTTTTCTTTTATTAAATATTAATTCATTTCCTTAGCTGGACAGACTTTACCGTCGTTGCCAGAGGTCCGTCAGTGACCTCTTGAGTACCTCTGTCGACTCCCGTACTATTGTTGTAGTGACGCCTGTATTATGAGTCTCCGTGTTCAACGTCATCGGGGCCCGCTGTACCCGCTCGTGTGTCAAGCGAAAAGTGACCGTTTCAGACACCCCTCCGGGCAGTCCCCGGAGAGGCTGGGGGAATTGTAAGCGCAGCTCGCTGTGTCAATAACGATTAGCAATCGATCAAAAAAAGTTGAGCAAGAGTGTTAGCTGAGGCTTAAATCCGCATGATCACGGCACCAACAAAGTAGGCGAGGTCCAACGCTCTGCACTAGTGGGCACAGGGATTGTGCGGAAGCGGGCTTGCACGCCGTCAAGCCTGCGGACAGGTCATTTGATCCACCGTAAACCCGAACCCCTCAAACCATCCGCGGCGCTATCCTACTCCAGTCCACTGTCCTCTTTCAACGGTTTTTGAGGCTCAGGTATGTAAGCAAGAACCAGGGCCTCACGGCGGCCTTTCGTGTATCGTCGCCTATTGATCAATAGTGCACCTCCACAGGCGATGGTTCCGCTAACGCTACCATCAATTAACGCGACGCATGCCCCCCGGGGAGGTGACGCCCCACCCAAGGACGTGGCGTCCCGCGCGAGGGCGTCGCCATCCTGACTGCCACTCAACGCTGAAACCGGCTGTGCTCTGGGATGCGCGGGGCACAGTTTTGATGGATTAGGG
>NC016734
TACGATAGTCTGACTCTTTCTCGGGACGGCGACGTTGTTATTAAAGTCAAAACGGGCTACACTAAGTAGCCTTCGCCTTTTCAAAGCAGAGGTAGAAGGACCGCCCTGGATTTCCCGATGGCGATGGTGTTAATCAAACAACCATCGATCCCTCCCAAGTCGGGCTTTCAGGTCAGGCAGGGGGCATCCGAAGGCGCCGAGCCAGAGGCTCTCATTCGTTCACTACCTCCGTGATGCGCTCGTGGCGGGCTGAGTAGGGCGGATCCGAACCCAGTACCCGCCGGCTGACGTTTGTGACCCAGACAAGGCCCGAAAGTAGGACACTGTTGGGCGGGACGCGACGCATCATCACCCCACCCGACAATCTATACCGTTCTGGACGGCCAGGGCGAACTCGACTTTTAGGCTTGGCCTGGCGCAGCTCCGAGCCAACGGCTTTGCAATCTGGGCTTGGTAAACTGCTGCCGCGCTTCTATTCGACGGAGTTGTGGCACGCATTTTATGGGGACAGGTCATCGAGTCGACCGAGTGTACTAGGGGCAAAGATCTACATAATGAGCTCCTTATTTCCTCCGGCCGGGTTCTCGCAATTGTTATCCAGTGTTTAGGATCGCCAAGGCACTTGGTGCAGAAGAAGGTTTGAGGCATAATCGAGAAGTCCTTGGGAGCTGGTCCCCACCGCGCACGAAGGAGTTCGCAGCGTTGTGAGGCAACCACTTGTGTTCCCAGGTTGCGACTTGTCACAGTCGTGTAACGAGGTACTACGAGGGTGCTTTTGTCGGTATTTAAGAGTTGTCAGATAGTGACGCTCCCAGGGCTCTCTCCGAACTCGAGATAGTGCGCGGGTAAGAAAGTTTACATAAGAAGAACCTTGGCAGGTAACCGCCCTTCAGATGTATTAAGAAGGTCTTTTCAAAAATAGTGTTTTAAATCCGTACGCTGCATAATATAAAATGTAAGTGTTCACTTCCCAGTGCAGAATCAAGTTACTGGTTCACCAAATCACTGACGCGGGACCCTATAGCATGCTATTCATTAATTAGGAACTAGGATTCTACAAACAAAACCACCAAAATATACTAGACCAGAAAAAAGAAAGTATTTTAGAAACGTTTAGCATTAACCAAGATCTTTTGATTATCAACGATTTAACCCTCGTAAAAACCATATATATGCATTAAGAGAAATTTGGATGAGCAGAAAAATTATGTAGAGCCTCTAACAATAGCTCATCGTGTAGGGAGTGTTGAAGGAATTAAGTTGCATGAACTTTAGCATTGAAAAAAGCAATAAACTTTTGTAAAACCATTCATATCGGTTACATGCTCAGTTATTGCAGTGTTCAAAAGCGTGCTCGGGCCCCTCATTGGAGTGGTAACTGAAAAGTTGGCGATTACAAATGATACTTCAAAAAATGAATTGGTATCTTAACCCTGACGAAGTCTTATATACTATTCCGTTTGTGCTGAGTTTAAAAGACCTGTATAAATTCAAGTAAGGGAGGAACACCCTCTAGTAGTAAGCATGGAGGCCGGGCACTAATCTGGGAGGATTAGGTGGGTCCCTGTTTTTGTAATTAAATATTCTATTGTAGAATCGGAAGCTGGTACCGGGGGATCGGAGTTCGCCACAACAAAAGTTTTATTAAAGATGTAGCAAGCGTTACTTAGGACCGTTGAAGTACTTTCCGGAACTAGAAGGAATCTTTGGGCACCAGTGAGAAAAATTTCGACATAAAATTCTGTGAAGTACTTGTGCGGTAAAATCAAGATTTCTTATCGTGTTTCTCTTCAGACCGTGTACCACAAGGTTTCCCGGCGGAAGAAAGACAACGAAAATTTCGCTGCACTGGAATGTGACATGATTTATCGGTGTATATAATATATGATTTTCGATTGTGTGATTGATTCCTATTACGTAGTATCAGAATAGCTGCGCCAAGTCATGTTTGTACGTTGCATATATGGGCACTTCAGCAATGAACCACGGTGACCTATATGCTGATGGCCGGTCCTTAGCTCTTTTGACGTCGCTGGTGGTGATATGCATTCACGGCACTTAAGGTTGTGTTTCCCCGCTTTTATCGTGAACTCACAACGTAACTTAAAATAGGATGTGGGTATGAATAACATTAGGTTTAATCTGCGTTATACCAATCTTATTTGATGTAACACAGGCAAGGAGGGAAAGAAATTAGAATTGCACCTCGTAACCTGACACAATGAAAGCCACTCGGCCAGTGGAGCCGTCCCACCGCTGCGCAATTTTCTCTGCGTGGGTGCGGGACCAGCTCCACAGTGGCCTTTTTCACTTGGCTTCCCCGACAGCCCGGTGCCTACTAACCTGGGTGGATGAAAGAGCCCATCCGGCTTCGTGCTGGCAGGAAATAAGGATTGTAGAACCTGCACAAACAAGGGTGTTCCTCACTAGGCGACCCTAAGCCTGAAGAATGTGATCAACGGCGCCGGGCCGACCACCTAGAATCATAGCAGGGCTACATCCCTCAGCCCCTCAACCATCTAAGCGAGGTGGATCCATATCCGCTTTCCGACAGCATGCGTGGCCCCATTGCCCGCATATTGACGATGCCCTGGCGGTACGTGCGGCGGGACTGTCGGCCCCGCAACAGGGGGCTTTCGTCTCAGCGCGTGCCAGAAGAACCTGAGCGCCCCGTCAACTCACCGCTAGGAGCAGTCGTGGGAGGTTTCCGAATCACGCCCACACGCGCGTCCGGCGAGTCAGCGGCAGTTGGCTAAGAATCGAGAGCGATGAAGGTACCGGCGCGCCGGTCGGGGAAAAGCCTACGGGCTGATCTGATCAAGCAGCTGACCGGGGCGGGAGTCAACCGGCGCCACTCCTCGGTTAACTCCACTAGCGACCGTGAATCCTAAAGATTAACATTCATCTGACGGGGAAGCTGGGTCAGCGGGACAGGAAGAAAGTAAAGCTGCATTAAGGTTAAAATTGTCTTGACTGCCAGTGAGCCACCGGTGGAAAGATGAAACAGTTCAGAAAATCGACAATACGGCACAACCGTTTCACGTGAACTTAGCCCCCCGGTCGATAGACCACATGGCGACGAGTTAAGTAGGTCACGTCAACTTTCCTGGTAAACCACGTCTCGCTCATTCCGCGGAGACCCGTACCATCGGTGTGTGTTCCCGGACCTCCTCCCAAAGGAGGCAACCGGGGCAGCGACTGGTGAGCACTGTAGTGGAAGGGTCCGATCAGCTGAAGGTGCAAAGTCTTAAGGGTTTAGACCCAAAGCAGGCCCAGTGGAACCGACCTGAACATTCTCTGACAGGCGTACTGCGGGTGGCGCAGAGCGGGTGTGTGCCCTTTACCATTAGAGACGCTGCAAAACCGGGCTCAGAGTAGCAAGCGAAGAGAATGCACATTCAGATAATATAAGATTGACCCCTAGCACGCTACTGGGTTCGCTTCCCGATGACGCATTCAGTAAGCTGTGAGGGCCATGGCGCATCGACCGCGATATAATAGGTGCGAGAAGCAAACTAAACAGCTTCCCCATTCCTGTCCCACAGTCAAGACGGCTGGGAATTACTCCGGCTTTCTGCCTGAATAGATTCTCCTCACGCAAACCTTCGTGTAGCACATTTCTTCGTGTACAATAATCACATGATCCAATCATAAGAAACGTTGGTTTCGGGTTACCCGAGATTGATGGATCCTGCAAACTCAATTGGCTCACCGCCGACGTGCCTGACATCCTAGTGATGTTCGATAGAACTAATAGTGAAATAACCATACGCCGCGAAGGCATGTCGCCCCACTCACTGTGAACGAAGGAACCATGAGTACCAGAGCGCTTTAATTGCACGCATTCCTAGAGGCTAGAGTTGGGAGGGATGATGTGTTGAGCCAAAACATATAGATAATGAGGTGGATATAGCGGGCAATCCGAGATTTGCCCACGATGGCGCTTTCGCAAGCAGTCATGGACGTATAGTCATTAGACAAGAGTACAATGGAAGCTACCGAAGAGGAATTTCGTACCTGTGAAGGCAGGAACGAATATTCATTCCCATCCCGGCGACACATGACAATAGCTATATAAATTATTGTAAACTAATCTTTCACGGAGCCACGATACATGATCAGTTCTTCATAGCAGGTCTGCGCCTGGGGAATCACTCTGGCCTCTAGGGAGTTGATCCGTTATTAGCGTGACTATACAGGTCTTCGCCAGTAAAGACGTTTTGGATGCATTTGTCCTTGAAGTGCAAGTATATTGTGTTCGATCTTTAGATTTGGATGTATCGCCCCGAACTAGTTACATTAACCGTAATGTTCAGACTTGATACGTTCTCGTGAGCTGGACACTTGCAGATCTCTCGCGACGCGGCCCGCCGACACTCCACGTGATTTTTAAGGCGTGTCGAGCCGCCGGATTATCTCAATTTTAGTCACGGATTGTCCTACTAGCGGCCCAAATGTTAGATAGATGCAGAAACATGGGTCCTCAAACATCGCTGTCTTAACCGTGACCCTATCCTATCCATGAGGGATTAACTATAAAGACTATTTCTGTCGTAAGGTTTCCCTCGCCCAAACATATCGATCTTATTAGGCCACCAAAAGCAGTGATTTTTCTATGACACGATATATGTGTGGTATGACAGCGTCCCCTCAAGGTAGATAAGTCGATAGCATAGCGTCGAGGCCTATATGCTAAGTTGCACGCACTTCCGCTTGAGGCTCCGCCAACGGTTATTTTAGTGGTCTTACTCACCATATCATGCAACTTACCGAGCGTCACTCCATATTCTCCAATTTTCGGCCTGGCTGGCCTGACCCTGACAGCAATCTACCGGCCACCTTATCGGTAGATGATACTATCTCTCCTCTCCTGTGTTTCTGGCGCCCAACCATATGCTGAAATTGCTGGATGAATGGCTTGGCAAGGGCTTGTTGCTAGCTCTCTTTCTATCTACGGTCTCACACCGTAACACAGGCGATGTACTTATGGCCTTTGAAGCGTCCATAGCCCTTTAGCACACGGCGTTAACGTCAAATTTGGGGGAATTGGGGGTATTTAGATGCCACCCCACGGTTTTATACAACATCATCCGGTAAGTAGGCTCCCGTGTTCAATTCCTAGCCATGGCGACGACTGAGAATGCCGTGGATTAGATCTCGCTCTTGGCAGGATATAACGGAAGGGAGCTATTACTCAACATTTTCATGTCTCCCCCCTATCTGGGGGAGGGCACCATCGCATTGCTCCTGGTCAACTTGCTATTACTTTTTTGTTGTAAAAGTCCCCCATTTATGATACTGTTTTCTCACAACGTGCCCCTGCCTCGCCTCTTTTTTCTACCTTTTCACTCATGCATCCCGTGTTTCGATCATCTCCCATGTATCCCCCTGTTAGAGCCTCATGACCTATAACTTTGCTACATTCGCCGACATCGCCGCTAGTAGCGTGTCTCAGGTTTCCATTACCTATGTCGTTTTTCTGCAATAAATACGTTATACTCGAAGATCATTGTTCAGTTACTATTTACATGCCTCCGGTTTCCCACACAAGAAAATTTCTTTTATTTCAATTCCAACTTGGATTACGCTTGGATTCTGGGCTCCCTACATGATGGCCGGTAGATCTTATTTTCCATTACAAGTGTCTTACGTGTGAACGTGGTATAATCTTCAACGCTCATGTATTAATTATTTTCGCGATGTTCAATATCGTTGGCTAAATCAACGGGGAGATGTTGCTAAATAAGTAGATCCAGCCATAAGGCGGAGACAGCCCCCCTATCTGTGTAAATGGGTAGACTGGCAGGGAAGACTGACACTATATGCTACTTGGAATCGAACATCAGTCGTAATTGGCCGGGAAGATTAAATAGGAAACCGGATGTCACAAAAGTGTTCAAGACTCGAATAAGTGTTTCCCCAGAGAATGAGCGAATCATCCACTCGAAGACAGACCCTGTCAGATCCGTTACCAATGGTCTTACAGACCTACGATATCACCCCATATCAGCTAGCTGACCCCCAAGGCCTGACATGGATACCAACCACATAGTTAGGACATATGCAAAGACTTGAGGGAAAAAGCAAGGAGTATATTGTTATAGAAGGTGAATGGGTATACCCAGAATAGGAAGTTATCAGATTTATGCTATCATCAGTGGCTAAGAAGGCCGGAGACTAGAGGGTACGGAACGGTACAAGAGGAGAGAGTCCAAATATAGTATCGTGGCTCAGTGCACCCGGCCTCGGCTCGGGAACCATTGCTAACCGAGGAGGTTTTCAGTTATGTCTAAAGGTTACATTGTCAAGAAGGAAGACTAACGTCGCTTCGTTCTGTTTTAGAATACCTTGAGCAGCTTAGTCTGGGTTCATCTTTCCTGAAATTTTGGCAGGAAGGATGGGATTTCTCGGTCACTACAACTAGTTTATGAATCCTCTGGCGGCGTTGTGAGCTGAAGGGTTGCACCGTAGCAAGTGTCGACCCGGGCTAATGTCTAGTACTTCTGAGCACATAAGGACTAGGCCTTTAACTTTCAACCTTCATGCAATGTAGAAGGGATTTAACTGTTTGTCGAACGTAAGGTTCTGTCTTGTCAGCCCTAGAAGGGTAGCGCTGGCCGCGAAGTAAACTATCCTCGAACTTCCACGATACGGAGACGTGGGAGATTCGAGCCGTTGATGCGTTCTCGTATTTCCGCACTCTGGCATCTTATAGTTAGCTTTATTATATTATGCGAGTAGTCACCCCATAATCGCAGTGTAAGAAGACAATTCTCGCCGATTTGAATGACTGTGGGACTGCCCTCACCAGTTGGATGAGTGTTGACTATCTGACCATGTGAATTAAGGCTTTAGGGCAAACATAGCTTAAGGGAGTGCCTTAAGACGACAGTGTGCCGGAGAAAATGAGAGGATCGCGGTTCAAGCTTAAAGGTCTAACTGGAGGATTATCGAAGTTAACGCTAAGCGCTAGGCTACATCTTAGTCCCACCCGAAGCGCGAGGTAAGTCAAGGATTCGTCGTATACTGTCTATCTTCTATTGCTGTACTGTTGGGTGCCGCATGACCCATACAAACGGTCAGTATACGCCCATAATGTTTGCGCCCCGCCCCAAACTGTGTCGTTCGCAGCCCGGCTCAGCCTCGACGAATGTAAAATCATTGGGCGGTAATAGTGTTTAATAGGCTATTGGCATAATCGGTTCCGCAGTGGTCCATTCTCCTCTGCCTTCATTGGCGACAGTCAGCCGCAGCATTACTTCACATGAGCTTGCGACATTCTTCAACAACGATATGAAGTATCGTTAAGACTAATCCTAGGGCATGTATCCAATTTCGGTTCGCGTTAATGAGTAAAGTTGGCACGAGTGCTGCCTTTGGCTGGGTTTCCCAGACTAGCCTTACAAGAATGCCAAGATAGATATCTATAAGTGGCGGCGTTTAAAATGCGATTCGACCTACGGCCCCTAGGAGTAGCCACGCACATATGGCCGAAATAAGTGTCCGGCAGATTAATTTGCATAAAAACTGGGTACCCGAAATAGACTATCCATAATTTTTAACCTGCATTTATATCCCATATAGTGATATGGGAAATATTAAGGCACAGTTGCGATAGCCAAACGTAGCACTACCACGAATATTCCCGTGGTGACTGGACTATACAAGGTTGCATCAAACCAGGGAGCGCTAGACGGAATCGCCTACGGCAGAGGGCGAGGGTAGTCGGTAGATTCTTCGTCGAAAGAGATACCTAGAGTTTAGCCGTTTCGTCGGGTTGACTTACCAGGTGGATATTATTGCTTACGGATCCGCCAGGTAGGTGGACTATAATGAAAAAGTTTACAAAAGTCCAAACTACAATGCCTAGCTATTTTATAGGCATCCGTATGTGCTCTCTTTATCCGACGCTTCCCAGGTGCAGTACCATGTTAGCATGTTTTCTCAAACAAGACACCAGCTCTGGAGCTTTCTGTCATTGCCTGTGCAACCTTCCGAGTGAATCTCGGAACAATTCGGATTAAATGTGTAGGTACTCTGCCTAACAAAAGCGTTGCTTGTATATTGCGACTATTTTTATCGGGAGTTACTTATTTTCAGTATTCAGTTGCGTTTCGGTTTCATCCCATCACTAAAGAAGCGCCCTCTATTCTTTGATTTTAGGCGCAACCACGCCAGGTGGTCCCGGCTCTTAAACCTTTTATTTCTACTAGAGTGGACAGAATATTATAGTCCTAATGACGCGAGTAACTTTTGCGACATCCGAACAATGTTTTCTGTAGTAGGATTGCTTCTAATTTGTTGTCACCTTCCAAGCGGGCAATAAGAGCCGGCAGTAGAATTTAGTTAGCTGCAATATTCTCTCCCGCATGCGAGCACGCAGGAGAAAACAAGAATATTGCACAATGCGAGGGTGTTGAAAAGTAAGGTAGCGGAAGGGTTAGTTGTACAGGCCACTGTTCCTCAGATACCTCATTTTTTCAGCAGAGCCTGTCATTTCAAAGACTGTATCAATCTTGATCTGTGTTTTACCTCTGACACGACCCTTCTGCGTCATTTTCCTTACTACGCATCTTATGTTCTTACTAGACTTTATTTCTGAGCTTTTATTTCCCCAAATCTAAGATTGAAGCGGAGATCTTTAGGAACCTTTCCACTGTGTATCAGGTGAGAAATTTCCCGAGTTAGAGCAGTCCAATTCTACGCACTAACCAACCGTTGTAATTTATTGCAATCTGCGAACCAGTGCCTCCTGGCGAATAATATTTCTTATGCACTAGTGTAACTTAAATTCGGCATATGACGCTCTTTTGGACTAAGAAAGGTATCTGGTTCGACGTTCTTAAATTGGTAGATATATTACCTCAAGGTCGACAGGCAATCATTTTGTCGTCCTTTCTAGCATTAAGCAGGGCAACGCATATCCTTGAAAGCGTGCGCGTTTCCGCTATATTCTTAGTGTATTCAGCGCTAGTTGGTAGTAGACGTCTCGCTCCATATGCTTTTCAGCCACCCTTTAGCTCGTGTACATATGTAATTATGTCAGATTACTTCTCACGATTCTCCGTCGGAATCCCCCGGTCTCTTATATACCGTTTATCAAAGGCTTATACGATTTAAGTGTGCCGTGATGGACGATTATTGCTTAGTTCATGGCGATCTTACTCGGGTCTATTGCTTCTTACACGTAGAGAGCGTTACAACAAATCAAATTTACAGTTCTTCCTTCTTTGATGCCAAAATCAACCCAGGATGGTGTTTAACACGTTACACTGTTGGTTTTTACAGTTCATCGGCGATCGCTCGTGTACTTTGATTAGTCTTTCTCCTCTTGTTACTATGACGTCCATATTATAAGTCCCCGTATTCACCGACATAAGGACACGCTGTACGCGCTCGTCTATCAATCGAAAATTTACTGCTTTAGACACCGCTCGGGGCAATCCCTGGAGAGGCTGGGGGAACTTCAAGCGCAGGTCGCTGTAGCAAGAACGGTTAGCACTCGATCAGAAAGAGTTGAACGGGGGGTTCAGATGAGGCTTAAATCCGTTTGACCACTTCACCAGCAAAGGGAGCGAGTCCCAATGCTCTGCATTAGTGGACACTGGAATCGTGCCGAACCGGGCTTGCGTACCGCTAAGCTTGCGGAATTGTCTCCTAATCAGCCGTAAACACGAATCCCTTAAACCATCCGCGGGGCTATCCTACTCAAGCCCACTGTCCTCTTCTCACGGTTTTTAAGTCTCAGATATGTAAGTAAGGACCAAGGCCTCGCGGCGGCCTTTAGTAGAGTGTCGCCTTTTGATCAACCGTGAACCTCCACAGGCGATGGTCCCGCTAACGTTGCCAGCATTTGCCGCGAAGCACGCCCACCGGGGAGGTGGCGCCCCACCCAAGGACGTGGCGTCCCGCGCGGGAATGTCGCCACCACTACCGCTACTCAATGCTGGGACGGGCTGTACCCGGGGATGCGCGAGGACCAGCTATGGTGGATTGAGG
>NC016753
CACGATAGCATACCTCTTTGCCGGGACGGCGACGATATTGTTAGAGTCAAAGTGGACTACACCAAATAGCGTTCGCCTTCTTAAAGCGGGGACGGGTAGGCCACTCTAGAACTTCCTCTAACGACGGTGTTAACCAAACAATTATCTATTCCTCCCACGTCGAGTCTACGGGTTGGGCGGACGACACCTTGAGGCGACCAGTCAGAGACTTTAACTCATTCACCACTTCCAATGTGCATTTGTGCCGAGCCATGCAGGATGGATCCGAACATATTACCCACTGGCTAACGTTTGTAACCCAGACAAGATTTGAAAACGGGACACAAGAGGACGAAACGCAATGCATAATCGCCCCACCCAGCAGCTCAGACCGTCCTGCACAAACAGGACGAACTCAACCTCTGGGGCTGGCCCGTTGCAGTTACGAGCCAGCAAACACGCGATCTTAATCCATTGAGCCACTATCGTTTTCTCATTGGAAGGAGTCGTTACATGAACTCTACGGGGATAGGTCATCGAACCGACTAGGTGCACTAGGGACACGTCTTTATGTAATGGGTTCCTTGTTCCGGAGAGTTGAGTTTTCGCGATTATTGTCAAGCATTTGTGATCGCCAAGGCACTGGGTGTAAGAGGAAGTTTGAGACTTAGTTAAGAGGCTTCTTGGACTTAATTTACGCCGCATATGGACAGACTTGTAGTATTGTAAAACAAAGGATTGTGCTCCTAGATAACAATTTGCCATTATTACGTAACGGGATACTTTTGGGAGTACCTCATATGGATCTGGTGATTGCCGGATAATTAAGTACCCAGGTCTGTTCTTGTATTCGATACAATACATTAATAATCAAGCTTACGTAAAGAGAACTCTTTTGAATAAACCCTCTTTTTACTTACTAAAAAGGTTGAGCCGGAATGAACATGTTGAACCCGTGTGCTACACAATTCCATGCGTGGAAAATAATCTTACAACGTGAAACCATTAGGGTGACTTTCCAACGACTCGGCACAAGATCTTACAGCATAGCATTCAATATTTGTTAGTTGGGACTCCACAAACAGAATCATTGAAGCATACCTCAGGGGGAAGAGAAAAATACTTCAAAAGCGTCCAACACTAACCAGAGCTTTTTAACTACCTATTGTCCGGTCTTCATAGGGAACATAAGTATAATTCAAGAGTGAATTAGAAAAAAGTACTTTTTACATTGACCCTCTAGCGTCGGACCAATTTGTAATTGTAGTGAAATTCATTAGGCCTTATGAGCCGTATTATTGATAAAAGTCAAAAACCTCTGCCGAGCCACTCACACTGAGTACGTGTCGTGTTACCGTAGGACCCAAGAGGTTGACAGATACTACGTCGAAGCTCACAGTCTCAAGGTGAAGGGATACCAACGGAACTTCAAAAGATAGGTGAGTATCCTGTCCCCAATACGCTTTTTTATAACATTACGTCTTCCTGAAGGTAAAGAGGTGTGTTTGGGTATGAGTGAGAGAGGAACTCTTCTTGGTGAATAGTATCGGGTTTAGACTTTGGTCTGGATGGGATATTTCAGCAACTTATTTTATAGCCGAGTGCCTTACTACGAGATTTAAAGCCAGGGCTGAAGTATCGAGACTCGCTACCCCGAGGATGTTACCGGACATTTATTAAGCATGACGTTGAGCCGTCTATATCCCTTCCGGAAAGGGGGAAAATCTTCGGGCGCTTTAAACAAATACTGTAATACTACATCTTGCGATATGTATGAGCAATAGGGCCGTGGCCCTTTACTATACTCCCCCTCGAATAGCGAGTCGTCGAACCCATTTACAAAAAACAGAAAATAAGAATCCCGCTAAATTAGGGCTCGGCACGATACATCAGTGTGCTTGGCATGCCACCTTAGACTATGCAATTAATTCCTGTTACGTTATATCGGAATAGCGGTACCAGATCGCGGATGTACGTTATATCCATATGCGCTCGCACGGAAAGACACGGTGACCTGTTGGTCTGTGTCTGACTTGCAGGTACTTTATCTTTGCTTGTGACTATGTCTGTACGTGCCTCTTAGTGGTGATGTCTCCCTCTTTCGTAGTGGTCCCACGACATGAACTGAATGAAGACTTGGGTATAAATAACGCTGGGTTGATTCCTGATGGCGACAACTTCATTTGGTATAGTATAAGCAGTGAAGGAAGGGGAATGGAGGCTACTCCAAAAATCCGACGTGAAAGAAATTATGAAGCCATCCTGGTTATTCTACTACTACATAGGTCTTGGCTCATAGGCGTTAAATTAAGTCCAAGAGATTCCCTTGTACGAGACTTCTCTACCCTCCAAGTGCCTGACAATTCAGAGAGGGACTTTTATTTTGCCGAATCTAGATCCTTCCAGGCTTTACAATGCAAGCTCCGCAAGTACAAGAGAGCTTCCCACTAAACTATTCAAAGCTTGGAGGATATATCCTGTGAACCTGAGATTGCTTCTTGGGACCGCAATATTACCGTGACTCTCGATTACGCGGCTGCAGGCGCTAGATGAGCCCCTGCCCTCCTCTAGACGGTGCGTATGTTTGCCTCGTTCGGCCCCCAGTAGCACTTCGGTGGTGTGCGCGTTAGGCCCATTGGCTTAGCTCTTGGAAGTGAACCCTCCGGTGCGTTCCGATCAGCTCCAGATATAGTGTACCTCTATAGCCGAGGGTGGTACCAAACTGCTTTCGGATCGCATTCGAGTTCGCGCGAAATAGGCATTTGGCAACGAGTCTGGGCGATAAGTTTCTTCGAAGGGTTATTAACCGTCAAAAGGGGTGATCCGTAATCACGCCAACCGTTTGATGGGTTAGAAAGAAGATGGGTAAATTTTGGGATGTGAGCGTGCCTATGCTAAGTAGCGAACCTAAGGGGCCGATGCCCGCTCCAATAATGGTCGAGACCATACGGGTATAAGGGAGGTGGAGTTATGCTAAAATCGAAGCCACTCCATGTGCAGGCACAACGACTACGAGGGCGGACGAAATGTTATGGTGGATGATAGTTGTTATGCTTATTCCGCACAAGTCAGAGTCTCCGGGCAACGGCATAAGGTTTGGGGGGCCGTATGAGCTCAAGAGGCGCCACATACGGGTTCAAGTACGAATGCCTACCGTGGGATAATGTAGTTGTCAAACATGTGCGGCCCCTGATCTCAGAGTATTAGGCGTTATCCTCGTCTACGGCTCACAACAAAAGAAATTCTCAGCGACGTATGTTCAGGGACTCCAGGTAGTCGATAGCAAGTTATGACACACGAGCCTGGACTAGGCCCGTCTCTACAATAACGACACTCACAATGCGTGGTACTTCAGTGTTGTCTGTCCCTGGAGAATCGTGAGGCCCTGTAGTAAAAGAAACGTTCGGTCCAAGGGGCGCTGGAGCAGGGCGCGACTTGAATGCAACGCATCGTCAAACGAGATGATGAGGGGGTCGCTATACCAATTACTGTTGTTACCTCTAACTCGTAATGGCGCAGACGCTATTGCGGACGGCCGGGGTGATCTTCTAGTCTCTACAATTCGACAGGTGTGTTTATGCTCGGTCTAGTTCCTTTATGGACCGGAGCCCTTATTTTTAGCGACCCCAGACCAGCAACCGACGCGCAGCTACCCGTACTCCGAGTCGGGACCGCTTGGAACGTAGTGATAACGGGAAACGACATCGTAGCTCCATGCGACAGGCATAACCGGGTTTAGAACACACTGACCCGGGGTTGGACAAAGCGACGATTCTGGAAGTTGGGGGGGGCAACACAAGGGCGGAGCATCCTCACTTATACTGGTATGATGGATGCAGATGTGGAGTGTCTTCGATATCGTGCATGTCTATAGGTCAGGTTTGAAGATGACAACGGACATAGCTGACAACTATTGACAAAGTAGTGTAGATGTCTGTCAGGCTTTGATCGACCTGCTCTGTTATGTCGATAGTCGGTCAGGAACAGATGGTCGTTAGGCGGAACCGTGACGGAGGTTACCTGATAGTAGTCTGGTACCTTTGGGGATGTAGACTGATAGGCGTTCCTGTATCAACTGCATGTTATGGTATATATATAATCCATTGTGGACTAGGCCTCTGTGGGGACATTGGATGTAATCAGCTCTTCATTATAGGGCTGCATCCGGGTCGCCACGCCGGTCTCTGAGTGGTCGGCCCGTCACCGGTTTGGCTGTACGGCTCTTTATTGGGAAATGCGTCCTCAGCGTGTTGGTCATGGAAGCACAAGTGTATGAATTATGCAGTTTAGCTTGAAACATATCGCCACGAATTAATCGCATTGATCATATCACTCAGCCCCGGCACGCTTTCTCTAGTCGTATATCTGAACGTCTCTCATTATTTAAGGCACCAGCGCTTTACTTGATCCTTGAGGCGTACTAAGTCAATTGGCCGTTCTAGTCCTCTTCATGACTTCCTTAGTCGGCTGCTTAAGTTGTGGGTGAACGCAGGGGAACGATGCTTTGGGCAATACGCTTTAAGTTCTAACTCTATCCCAACCACGATGCCAGTTCTGCGAAGGCCACTCGTGCAGTGATTTCGCCCTCACTTAAGTACGTTGGTTCCCTAGTATCACTAAGGACGAGTGAATTTACGTGGTACGACATATGTGTAATACAATAATTCTTCCTTCCTTCAGGTGAATTAGGAGTATTTTTCTGATTTCTGTACTCCGGGTTTCATAAGTCTCCACTCTAGAATGTACTGATTACCATCCCAGCGGGTTGACCTGTCATACCTTATAGGTCCGCGAGTGCTACCCTGTACTTTCAAGTCTGTGAGCTAATCACTTGACCCTCAGCAGCAATTCATCAGTCGTCTTGTCGGCAGGTAACATTGTTCCACTCTGGGTAGTCCTTTGATACCCGGCCGTGTGCCGAAACCTCCGGGTAGATGGCCTAGCGGAGGCCAATCACCAGCCCCCTTCCGTTTGGATTTCTTACTTGAACGAGGGTGTAATGCACCCCCTATTTGTTGGGTATTCATGAGATCGCGAAACATGATACCCATATCGAGCCCCCAATTCTCCGCAAATCCCGGACACCGCTTTATTATTTCACACCACGTCGCTCATCGGGCAAAATCTCATGTTTAGCCTCTGATTACGGTGCTGGACGGAGGCACTTAGAGTTGGTCGTCTCCTTCGGCAAAGTACGGCTAGGGGGATTTATTGCTTAACACCACCGCACCATCCCGCTTTTTAGGGGTGAGCGTATTCGTGTCGCCCTTAGTCCATTCGTTACCATTTTTGTATCGTAAAGATTTCTCGCCTATGATATCCTTTTACTGTGGCATACTCCTGTTCTACTCCATCTCCCTGCCTTTTCACTCGCGCATCCCATTCCCTGGTCATCCTACGCGCACCTCCCCGTCAGAGTTCTAGAGCTTGTGACCTCACCGTGCCTGCAAACATCACTTTTAATCGCGTGTCTTGAATCTTCGTTGCTTCTATGTTTCCTCTATCTTAAACGTGCTTTATCCGAGAGTTGTCATTCGGTCACGGCTCATGCGCCTTATGTTGCCTTTGTGATAAAGCTGCTCCTCTTTTAACTTCGACACGGGCGATTTTTTAATATCGACCTCCCTATCTGAAATTTGGTAGGCCTGGCCCTCCGCTATAAACGTTCCAAGTGTGAATATAGCATGGTCTTCGAAGTCTATACGTTAACGGTTCCTGTTATGCCTAGCACAGTTGATCGGGGTAATAAGAGAACCGTATCGAGTGGGTGAATCAGATCATAAGGTAGAAACAGTCTTTCAGCCTGCACAAATGATAAAGATGGCAAAGCCGACTAGAGCCACGTACCATCTGTGACCCATCTCCAGTTGAGGTTGGTGATAAAGACCAGGTTGAAAGCTGGATTGTATATGAGCGCTCAGGCTCCAGGCAAGCGTTTCCCTAAAGGATAAGCAAATTACCTACCCAAGGGCAGGCGCTACGAAGCATATGGCCTCAGGTTCTACAGATCTAAAAAGTTGTCATGCGGCAGGACACGGGTCCTTAGGGTCGAGTACGGGTGCTGAACGCGCGATGGGAGAGGGTGTGGAAGCTACAGAAGAAGGGCAGGGAATATGTCAGTATGAAAGGAAGGAAGCCATATTCTCCATCGGGAGTCGCCAGATCTGTGCCAGTGCAAATGACTGGGGGGGCCAAGAGCTATAGAGAATATGAGGGTATAGAGGGGAGAAGCCCAAAGGTGGCGTCACGGTCCATTGCGCTCGGCCTCTTACTAATGGCAAACGCTCATTTAGTAGGTTTTCAGTTATTTCTGAGAGCTGCACCGCTAATGAGAAGAGTAAATGTCTATCAGCCCCGTTTTCTAATGTCTTTTTTAGTTAGGCCAATGCCCATTCCTCCTGGAAGAGCGAAAGGGGAAGTGGGACCTATCGTTTACGATAACCAGGCAACAGGTGCTCTGGTAACGGCGCAGTTCGAGATGCTGTGCAGTAGCTGGTGTTGTTCTGGACCAACTCTCATGAACTTCGTACTCACGGGAGTCGGGCTTACGATTTTCAGCTTTCACATAGTGGAAAAGAAGTCCGACTAGGGGTTGAACGCGGCACCCGGTCCTTTTGACCTTACGGAAGTTACGACAACACCGAGAGGAACCGCTTTCCACTCGCCGTAATGCGGGGATATTGAGGGGTTGATCCTTTGATGCGCTCTTATTTATCAGTTCCCCAGGACTATCTGATTAACCCCATTACAGTTTGAGGAGAGCCACCTAGTGACCATGGTACGACGTGGCGTGCCTTGCTGAATTAGGTGATTGTTGAACTGTTATCCTTAGTTTGATGAGCGTGGACTATTTAGCAATCTGAATTAAAATTCCAGAACAACTATGATTGGTAGAGGTGTCCCGGGGTAACAAGATTTCTATGGAAAAGAGAAGAGCTTAGTTTGAGTCCGTATTCGTGGTCAGCGTACAATCAAAGGCGGTTTTGATAACTAAATCAATTGCTGCTCCCGTCCAAAATGCGAAGGAAGTTGAAAATCTTCAGTGGACAGCCTATTTCGATATAGCGCGGCGTTGAATGCTGAGTGGTCCCTATTATGGGCCGTCCTGAACCCGTAATATCTGTACTTCACCCCGGAAATTGTCTCTTATTGTTTACGACAGTTTCGTCACGCGTAAATTCGTAAGACGACAGCGACGATTCTGAGTCCACTGATGTGGTCGACCCCGTACTAGTCCACTTTCCCTAGTTTAAGTTAGGTAACGATGATTATAACATTATTCCTAGTAAGTCCGTGGCGCCATATAATGACGATCTAAAAAATCGTTGTAAACAATCATGGGGCGTACACAAAACTTCGGTTTTCGGTTACAACTGGGACGTCCAACAGTGCTATACCTCGCTGGATTACTAAAATTAATTCCTCGAGAGCCATAGGGGCAACGCCTATCAATAGCGATGCTTAGGCTGACACGCTACCTATGGACTCTGAGGCGAGATTCGAGAGTGCAACTAAGGTAAATAACCAGCGGGTTAGCTCACGTTGAAGGTAGACATCCGAAATAGCCTGTCTCTAGTTTTTGGTCTTCCTTGGGGCCCTACACAGCGGCTCATCAAGCAAGTGGGTACAACTCCGGTGATCGGAACCGGTGTCGTTATAGGTGTTTTCCTAACAACTGAGCTATACAGTGCTATATCATAACAGGGATCGTGAGGCAGAATTGTCTGTGGTAGACAATAAGGGCGCTCGGTAGGTTGACTTTCAATTGGAGAAACCAAAGTTCGGCCGCATAGTCAGTCGGCAGCGCAGAGGGAATACCGTCATTCCCGGATACATGAGGTAGGTGTACCGTAATGAAAAAGTTTAGAGAACCTTGAGTCACTATATTTATCCGACCTATATACGACCGCGTTCGCTCCTGCCACTTTATACCCTCAAGTTGCATGGTCGTTCCGTTATGTCCTCTCTAAAGGAAAACATGCTTTGAAGCTTTCTGTCATAACCGGCGTGGATCCCAAGAATAATCCTAAATCAGTCATTTTTAAAGGCATGACCATGATAGCTAATTGGGGCGCTACCCACACACCCCTGTTACTTGTACTTAGATTGGAAAACTTTCGGTGTACTGCTACTCCATATTTCCACTTCGCCATTGAAAAAGCTAGTCCCGCCCACTGACTTTGGATGTGGCTATACTAAGCGAATCAGATCCCTAAATCTCTCGTACTCGTTGGGGTGGACTTAGGATTACGATCACAATGATACGGACGATTTTAGTGATAGTTTAGCAATACTTCTCGTTGTGGAGTTGCCTCTAGCTCGTTATTGCTCGTGCGGCAGACAACGGGGACCGACAATGGAGCTCCTTCAGACAAGGCGTTATCTAAGACATGTCATCGCGCGGAAAGGTGAGGAGATCGTGTGCGGCAAGAGGGTTCCCGAAGTTGGGGGCGAGGGATGGTGCTCCGCACAGGCCACTGTCCTTCAAATCACACATGTTCCCAGCGGATCCTGTCAATCCAGGGATCTCATTGGCATTGTCTAGCTCTCTGCCCCTAATATGGTCAATCTGCCTTATCTCTCTCAATACGTGTCGTGTTTTCTCGTAAGACAGATCGTCTAAGCCCTCGTTTTCCAAGATTTATGGCCGAGGTGAAGTTTTCCAGGAACCTCCTCACCGCGCGTCAGGTGGGGAATTCCCCCGGCTGGCGTGGAACGTCTATGCACACTAATTAACCGCCAAAACCCATCATGGTTTGCGAACTGATTACCTCCAATTATCAACCTGTCTCATACAATAATGCGACCTAAGTCCGACGTATTCTGCACTGCTGAGCCAGTAAAGGTATATGATTCTATGTCTCTGAATCAATGGGTATATTACTTCAAAGCCGGCACAGAGTGGCTCGACTGGCCCGCTTGGCAGTGATTAGGGTAGTATATGTCTTTTGAGATGCTCGAGTCCCTTCTATATTCGGATTGTACTTATTATGGATGGACGGCGAACGTATCGCTTCGTCCTTTCTTTAGTCATCCACTATCTCTTGTACATTTAGAATGGAATATGATTACTTTACACGATTTCTTGTGGGACCCCTTCGGCTTTATCCACACACCTCATTGGAGGTACACATGATTTGGATCTATATCGATAGCCAGCCATTATTGCATCTATGGCGATTTTGCCCGAACTAGCATCTCCTCACATGTAGGGAGCATTTTGACGAACGGGACTTGCAGTTTTCTTCTCTTCTACTAAATGTTCATTTATTTCCTTAGCTGGACAGACTTTGTTGTCCTCGCCAGAGGTCCATCGGCGATCTCCTGAGTACCTTTATCGATCTCCGGCTAACTGTTGCAGTGATGTCTGTATCGCAAGCTTCCGCACTCACTGACGTAAGGACCTGCTGTATGTGCTTGCCCATCATTCGAAAATTGATCGCCTTATTCGCCGCTCCGGGCAGTTCCCGGAGACGCTGGGGGAGTTTTAAGCGCAGGTCTCTCTGGCACGCGTTGCAAGCGCCCGCTCAGAAGGAGTTGCGCGGGGGTTTCATAGGAGACTAAAATCCGTTTGACCCCGGTACTAGCAGAGGGAGCAGGTCCAAATAATCTACACCGGAGAACGCTGAGATCGCTCCGAGCTGAGCTGGTGTACAACTAAGCCTGCAGAATTATCTCCTAGTCAGCCACAAGTACTAGTCACCTAACTCACCCGTGGCACCATCCTGTTCAAGCCCACTGCCTTTTTCTCACGGTGCTTACGTCTCAGAGATGTAAGTAAAGACGAAGGCCTTGAGGTGGCTTTTAGTAGATTGCCGCCTTTTGACCAATAGTGAGCCCCGACCGGCGATAGTCTTGTGTATGCTGCCGGAGATTGCCGCGAAAAACGCCTACCAGGATGGGGGCGCCCCACCCAAAGATGTATCGCCGCACGTGAGAACGCCGCCCCCCTGACCACCATACGGCACTGGGAAGATCCGTGCCCGGGGATGCGCGAGGACCAATTATGGCGGATTGAGA
>NC023247
TAAGGGTGTCTAACTCTTTCCCGGGGCGACGGTATTACCATTGAAATAAGGGCATGCTATGGTGGATAACCTTCGCTTCTCCAACACGAGAGTAGGAAGACCGTCTTGGGTTTCCTGACGGCGCTGATAACAATCAAACAACCGCCGGTCCTCCTCGAATTGGACTCTCAGGTCAGGCATGGAGCATCCTAGGGCAATGAGCTAAAAGTCCTCACCGAACCGCTCGCCCCATGATGCACGCGTAGCAGGCCATACAGAGCGGATTCAAACCCAGCCTTAACCAGCTGCAATTTTCGCTATAGACAAGGTCCAAAGGCAGTGCGCAGGAGGGCAGGATTTGATATACCTGTGCCTCGCCCGATGATCTGTGATACTCCGGGCGGCTAAAGCTCGCTCGACTTCTAAGGCCGTAACGTCGTTGCTCCGGACTCATGAACACATAACTTGGGCTCGTTGAGTTATTACTTCGCTTTCGCCGAAAGGAGTCGTGACACAAACCCTACGAAGATAGTTCCTCGAGTTAGTTGAATGCACCGGGGGCACATCTCTATGTAGCGGGTCACGTGCTTCCTCCGGCCTGGCCCTCGCGGCTGTAACCAGACGGCCAGAATCGCCAAGGCACCGGGTTCAGAGAGAGATTCGGGACACAGTTAGGAAGCCCTTTGGAGCTGGTCCCCACCGCACACGGACGGGTTCGCAGCGCTGTGAGGCAACCAACTGTGCTCCCAGGCAGCGACCTGTCACAACCGTACAATGAGGTACTACGAAGGTGCTCTCACATGGATCTGATGATCGTTAGATGATTAAGTACCCAGGTTTGTCTTCATCTTTTCTATAGTGTGTGAACAAGCAGGCTTACGTAAGAAGAACTCTTTCGAATAAATGCCCCTTTTACGTATGGAAAAGATTTAGTTGAAATTAACACGCTGTATTCGTACGCTACATAATTCCAAATTCAGAAAATAGTCTTACAACGTGGAACCATTATAGATGCCTAATGGCGACTTGAAGCGAGATCTTACGGCATGCTGTTTAACATTCGTTGACTGGGATTCTGTAGACAAGGTCATTGAAGTATACTTCGGCGAAAGGAAAGTAGTGCCCCAAACATGTCCAAGATTAGTTGGAACTTCTTAATTGTCTATTGTCTAGTCTTCATAAGGAACATAAACGTAAATTGCGGATGAATTAAAAAAAAAGACTTTCTACGCTAGCCCTTTAGCGTCGTACCAATTTACAATTGTAGTGAAGTTCGTTTAGTTTTATAAGCCGGGTTTTCGATAAACGTCAAAATTTTCTGCCGGGTTGCTAATATTGAGTATGTGTTGTACTACCGTTGGACCCAAAGTGTTGACATAGATTACCTTTAAGCGCGCTGTTTCTAGATGAACGGATACCGCCAAAACTTTCAAAGACAGACTAGTAGCCTAACCCCAGCACACTTCCTCGCACCGCGAGGTCATTGCTAAAGTTGGAAAGTGTGTTTGGGTTCAGGTGAAAAAGAGATTCTCCTTGACGGTTAGTATCAGGTCTAGACTTTGATCTGGATAGGATATTTCAGCAACATACTTTAGGACCGAGTACCTCACTACAGAGCTTAGAGCCAGGGCTGAAGTACAAGGGTTCGTTACCCCAAAGGCGCCATCGGACCTTTCTCGAGCATGGTGCTGAGCCGTTTGTATACCCTCTAGAAAGGGAGAACATCGTTGAGCGCTTTAAGCGGGATCAGTAATACTTCCCCTTGCAATATGTATAAGTAGTAAAATCATGGCTTTTTATTGTACTTCCCCCCGGCCAATATGCCACCAGACCCACTTACAGAAAAAAGAAACCAGAAGTCTAGTTAAATTAGGACTCGATACGATACATTAATTTGTACGATATACCACTTTAGGCTATATGGTCAGTTGCTGTTATGTTATATAGGGGCAGTGGTGCTAGGTTGTTGATGTGCGTTGTGCCCGTATGTGTTCGAGCGAAAGGACACTGTATTTCGTTTACCTATGTATGATCCGCTGGCATTTCGTTTTTAATTGCCGCTATACCTGCACATGCTACTGAATGGCAATTTTTCCCTCTTTCGCCGCCAACCTACGGTATGGATTGGGTGAGGATTCGGGCGCAACCAACGCTAGGCTGGTCCCTGATGGTAATAGTTTCTCTTGACGGAGTATAGGTAGTTAAGGGAAAAGGTTGAAAGCGCACCTCGTAACCTAGTACGGTGAAGGCCGCGAGGCCGTTGGAGCCATCCCGCCGCTGCGTAATCCCTGGCTCGTGGGTGCGGGACCAGCTCCAAAGGGTTCCTTCGTGCGTGGCCTCTTCGCACTCCAAGTGCCTGCTAGCTCAGAGAGGGACTTTTATCTAGTCGGATCCAGGCCGGTAGAAGCCTTACAATGCGAGCTCCACGAGTGTAGGAGAGTCTCTCACCGAACTGCCCAGAGTCTGGGGGATATATCCTGTGAACTTGGGCTTGCTTCTTGAGACTGCAGTATTGCCGTGACCCTCAGCCCCGCGGCTGCAGGCGCGAGGAAGGCCCCTGCCCTCTTCCAGACGGTGCGCATAGCCCCCTCGTTTAGCCACCAATGATACTCCGGTGGCGTGCACGGTAGGCTCATCAACCCAGCTCCTGGAAGCGAACCCTTCGGCGCGTTGTAGTCGGCTCCAGACATAGCGTACCCCTATAGCCGGGGGTGAGCCCGAACGGCTTTTGGATCGCGTCCGAGTTAGCGCCAAGTAGGTCATTGGCGACGGGTCTGGGAGAGAGGTCTCTTCGGAGGCTTATTAACCGTTAAAGGGGATGACCCCTGACTACTCTGACCGTTTAGCTGGTTAGGACGGGAACGAGCAAATTCCGGTCTGTGGGCAAGCCCATGCTAGGCAACGACTCTTAGGGGCTAACGCCCGCTCCAATAGTGATCGAGACCATAGGGATATGGGAAAGATGGAGCGGTGCTAAAATTGAAGTCACTCCAAGCGCAAGCACAACGACTATGAGGGGGGACAAAATTTTAGAGTGGATGATAGTTGGCGCGCTTACTCAACACAAGCCTGGGTCTCTGGGCAACGGCCTAAGGGTTGGGGAGTTGAGTAAGCCAAGTAGACTCCACATACGAGTCCAAGTACGAATGCCTAGCGTAGGCCAGTACAGTTGTCAAACATGTGCGGACCCTGTCCCCAGGGTAGCGGGCGTTATCCTCGTTGGTGACTCACGTAGAGAGGAATTCCCAGCGACTTATGTTGAGGAATTTCAGAGAGTCAATAGCAAGTTATGACACACGAACCTGGCTTAGGCATGTCCCTACAGTAACGACGCGCACAGTGCGTGATACTTGAGTGTCGTCTGTCACTGAGGAATCTTGAGAATCTGTAGTAAAGGAGACGTTCGATCCAAGGGGCGTTGGGGTAGGGCGCGACTTAAACCCGACACGTCATCAGGCTAAATGATGAGGGAGTCGCTCTGTCGATTACTGTTGTTATCTTTAACTCGCAACGGCGCAGACGCTACGGCGGGCGGACGGGGCGGTTTTCTCATCCCTATAACACGATAAGTGTGGCTATGCTCGGTTTAGTTCTTTTGTGGGAATGAGCCCTTATTACTAGCGACCCCAGACCAGACACCGACGCGTATCTACTCGTACTCCGATTCGGGACTGCTTGGCGCTTATTGATAATGGCCAACGACATCGTAGCTCCATGCGACAGGCATGACCGCGTTTAGAGCACATTGACCCGGGGTTGGATTCAGCGGAGATTCTGTTAGTTGAGGGGGACGACGCGAGGGCGGGGCATCCTCACTTACATTGGTGTGATGGATGCAAACATGGGATGTCTCCGTTATTACGCATGCTTAGAGGTCAGGTGTGAAGATGGCAACGTATTTGGCCGGCGCCTATTGACAATGTGGTGTAGACGTCTGTCGGGTTGAGACTGGCCTATTCCGTCATGCCGACAATTAATCAGAAACAGACAGTCATTGAACGAGACTATGGTGGAAGTTGTCTGAGGGTAGCCTGATATTCTCTAGGATATAGACTGGCATTTGTTTCCGTACTGATTATATGCTACGATATACTTGTGGTTCATTACAAACTAATCTTTCGTGGGAACATTGTGCATAATCAGTCCATCGCTATTGAGCTGCACTCAGATCATTACGCCGATTCCCGAGGGACCGGCATTCCGCTGGTTCAACTGCACAACTCCTTGCCAAGGCGTACGTTCTCAGCGCGTTTGCTCTGGAAACACAAGTGTATTGATTATACTGTTTCGACTGAAACACCCTGCCATAGATTGGTCGCATCAATTGTGACGCCCAGCCTCGGTACACTCCTTTTAGTCGTATATCTAAACATCTCGTACTATTTAGGGCACCGACACTCTACTTGACCTCTAGAACGTGCTGAGCCGATTGGCCGCTCTAGTCCTCTCCATGACCCCCCTAACTGGCTGTTTTAGTGGTGAGTGGACGCGAGGAAATGATGCTTTGAGCATTACGCCTCAGGTTCGACCTCTATCCCGAGTACGATGCCAGTACTGCGGATACCACTCGGTTCGTGATGTTGTCTTAACTCGGGTACACTGACCTTATAGTGCACCTACGGACAGGTGAATTTACGTGGCGCGGCATACGCGTGACATAGTAGTTTTTTTTTCCTTTAGGGGAAGTAAGAGTATTTTTCCGCTTTCTGTGCTCCAATTCTCCTGCGTCCCCGCTCTAGAATGTACCGATTGTCACTTTAGCGATCTGACTCGTCATGCCTTATGGGTTCGTGAGTGCTGCTCTGTATCTCTACACCTGTTAGCTAGTTGCCCGAACTCTGGTGGTAGCTCGTTAGTTGTTTTAGTGGTAAACAACGTTGCCCCATTCCTGGTATTTCTCTGGTAGCCGGTTGCATACCGGGGTCGTCGGATAGATTGTTTAGCGGGAGCTAACCACCAACTTCCTTCCTTTTGGATTTCATACTTGAACGAGCATGCAGTGCACCCATTATTTGTTAAATACTCTGGACATCGCGAAGTATAATACTCATACCGAGTCCCCAATTCTCCGCAAATCTTGGGCGTCGCCTTATTATCTTGCGTCGCATCACCTATCAGGCGAAATCTTGCGTTTGGCCTCTAATTATAATAATGAACAGAAGCGTTTTAGGGTGGACGTCGTCTCCGCCAGGGTATGGCTAGAGCGATTTGCCGCCTAGCACCTTCGCATTATTTCGCTTTCCGAGTGTGAGCGCAATTGTGTCGCTTCTAGTCAATTCACTGTCACTTCCGTATCATAAAAATCTCCGATCCGTGGTACTGTTTTACCGTGGCACACCCCCGTTCTACCCTTTCTCCCGGTTTTCTAGCTCGCATATCTCACTTTCTGGCCCTTCCACGCGTGTCCCCCCGTTGAAGCTCTGGGGCCTACAACTTCACTATGCCCATAGACGCTGCTGCCGATCGTGCACCTTGAGTTTTCACTACTAAGACCTCTTCCTAGCCATCCATGTGCCTGATCTGAGGACCGTCGCTCGATCGCTATCTGTGTGTCCTATGTCGTCCTTGTGGTTAAACTGCTCCTCTTTTGGTCCTACTTCACGCGATTTTCTATCATTGACCTCCTCGTATGAAATTTAACGGGTTTGACCCCCCGTTACGAGTGTTCTGAGTACTAATGCGGTCTGGAAGTTGAAGCCCGTACGTTCATGGTTTCTACGATGTCTGGCACAATTGGCTAGGTCGACGGGGGAATGTTACCGGATAGGCAAACCAAGTCATAAAGTGAGAACATCCCTTAAATCGGTACGAGTCGGTAAACTGGCCGGGACGATTGGAACTGCACGCTGTCGGTGGTCCGATTCCGATTAAGATCGGTGGTAAAAACTAGGTTAAGGACTATGTGGTATATAAGCGTCCAGGCTCAAGGCTGATGTTTTCCTAAAAGGTGAGCAAATTACCTACCTGAGGACAAGCCTCATGAAACACAATGCCTCAAGTTCTATAAGTCCAAAGTGTCGTCACGCAGCAAGTCACGGGTCTTTCGAACTGAATACGGGCACTACACATGTAATTGAAGAGGGTGCAAGGACCACAGAGGAAAAGCGGGGAGCGGGCCGTTACGAAAAATAAGAAACCGTATTTTCAATAAGGAATTGTCATGTCTACACCAGTGCAAACGACCAAAAAAGACAAAAACTATGGAGAACATGGCGGCGTGGAGGGGAAAGGCCTGGAGACGTCATCACGGCTACGTACGCTCAGCCTCGTACTAATGACAAACGCTCATCTGGGAGATTTTCAGTTCTTATTGAGGGTTGCGCCGCTGGTAAGAAGGGCAAGCGCCTATCAGTCCCATTCCCTGATGCTTCTTTTAGTTAGACCAATACTCATTCCTCCAAGAATAGCGGATGAGGAAGTAGGGCTCATCGTTTTCGACGACCAAGCAGCAGACGTTCCGGCAATGGTGTAGTCCGAGATACCGCATAAGGACTAATGTTGTTCTGAAACAGTTCTCAGGAACTTTGAATTCACGGGAATCAAGACTATGATTCTGAGTTCCCACATAGTATAAGGGAAGCCCAATTAGGGGTTGGACACAACATCTTGTCCCTTTGACTTTGCGGGGTTTACGACAGTACTGGGGGGAATCGCCCCTCACTTTCTGTAATGCAGGAGTGCTAAAGGGCTGATCCTCCGCTGCGCCTTCATACATTAGTATCTCGGGACCATCTGACTAGCCTCATTACAGGTTAAAGAGAGCCACATAAAGCCCATGACACGACATGACATGCTTTGGTGAATCGGGCAATTGTTAAGCCGCCATTACTGGACTAATGAACGTTAACGACTCAACAATCCGAGCTGCAGTCCCATAATAACTATGGTTGGAAGGGATGCCCTGGGACAATAATACTTCTATTAAGAAGGGGGGGGTTTAACTTGGATCTGTATTTGTGACCAGCGTGCAATCGAAGGTGGTTCCGCTAATGAAATCGAATGTGGCTCCCATCTAAAATGGTAAAGAAATCGAAAGTCTTCAGCGGAGAACCTATCTCGATAGAGCTCAGCATTAAATGTCGAGTTACTTCCACAATGGGCCATCCTACATCCACAGAGCCCGTACTTCGGCGTGAAAATTGTTTTCTGTATCCCACGACGGCTTATTTACGTGTAGATTCATAAAATAGTAACGACGATTAAGGAGCCGCTGGTGCGATTGGTTCCGTAGCGTTCCACCCTTTTTAATTCAAGTTATCTAACGATGATCGCTACATTATTTCTAGCGGGTTCACAATGCTATTTAGTGACAGTCTGAAATATCGTTAAGAACGGTCACAAATGGTACGCAACACTTCGGTTTTTTGGTATAGGCGGAGCGTCCACCGACATTGCATCTCGTGGGATCATTAAATTTTATCCCTCGAAAGTCATAAGAGCGGCGCGCACCAGTAATGATGTCTAGGCCGACCTGTTTTCTATGAATTCTGAGACGAGACTCGAAAATGCGGTTAAGGTGTATAAACAGCAAATTCGCTTACGTTAAGGCTGAATACCCGAAGCGTACCGCCTATGATTTCCGGTTCTCCTAGAGACCCTGTATAATGGTACATCAAGCGAGTGGGTACAGTTGCAGTGATCGGGACCGATACCGTCACAAGCATTCCTCTGATGATTGAGCCATGCAGTGCTATATTATGACAGGGATCGTTGCGCAAAGTTGCCTGTAATAGACAACAGGGGCGCACGGTGGGTTCACTTTCATTTAAAGAAATCGAAGTTCGGTCGCATATAAAGTTTACATCGTAGAAGAAATACCGTTACTTCCGTCTCCATGCGGTAAATATGCCGTAATGAAAAAGCTTAGAAGACCTCAGGTCGCTATGTTTGTCCAACCCATAGACGATTACGTTCGTTCCTGCCGCCTGATGACCTAAAGTTTGCTGATCGCTTCGGTATATCCTATCTGAAGGAAAGCAAACTCTGGGGCTTCTGGTTACAGTTGTCGCGAATCCCAAGAAGGATCCCAGATAAATCATTTTTTTAGACATGACCATTATGGCAAGTTGGAGCACCATCTGCGCCCCCTGGTTGCTTGTACCGAAGTTGAAAAATCTTCGGTGCTCTATCGCTCTACATTTCCACTTCGCTATGGTAAACGCTAGTTCTACTCACTCATCCTGTGCGCGGCTGTATTAAGCAAATTATGTTTCTAACTCCCCCGTACCCGCCGGGGCAAACTTTGTACCACAGTCACAGCGACACGGGCGGTCTCAGCGACAGTTTAGCAGCGCTTCCTGTTGTAAAACTGCTGCTAGCTTGCAATTGTTCGTGAATCAAGCGATGAAAGTCGAGAGTGAAACTTCGTTAGACAAGGCGTTATCTAAGGAATGCCATCATGTAAAGAGGAGAGAGGTCAGTGTACAACGAGACAGTTTCCAAAAGCGAAAGCAAAAAGTAGTGCTCTGCACGGATTACCATCTTTCGGGTCACACCTGTCCCCGTCGGTTTTTGCCAATTCAAGGATTTTATCGGCATCATCTAGTTCTCTGCCTCTAATTTGGTCAATCTACCCTGTTCCTATCAAGATATGCCGCGTTCCCCCGTAAAATATATTGTTCAAAATCTCGTCCTCTAAGCTTCATGGTTGAGGTGAAGTTTGTCGGGAACCTCCCCACCACGTATCAAGTTAGGAATTTCCCCAGTCGTAGTAGTCCATTTATGTACACTAGCTAACCGTCGAGATCCACTATGATTTATAAGCCGATTACCTCCAATTTTCGGCATGTCTCATACGACAGTACAATCTAAGTCCGACACATTCTGGATAGCTAAGTCTGTAAGGATGTACGATGTTATGCCCTCGAATCAATAAACACGTTACTCCAAGGCTGATGCAGAGTGGTTCGGCCGGTCCTTCCGTCCGTGCTCAGAGTGATATACGTCTTCTGAGATGCTCTAACCCCTTTTTTGGTCTGATTGTACTCGTCGCTAATGGACGGTGAATATATTGCTTTGCCCTCTCATCAGCCATCTACTATTCCTTGGACACTGATGGTTAAGTATGGCTACCCTACATCTGTTTTTGTGGGCACTTTTCGGTCATTTCCGTACACCCTACCGGAGGTATACATGATTCAAACGGGCATTAATAGACAGCTACCATTGCATCTGCGGTTACCTCATTTAAACCAGCATCTTATTGCATATAAAGATCATTTTGGTGAACGGAACCTGCGGGTCTCTTTTCTTCTATTAAATATCCATTTATTTCCTTAGCTGGACAGACCTCACTGTCGTCGCCAGAGGTCTGTCAGCTTTGTCTTGAGCATCTTTACCGATTCCCGTCCTATGGTTGCAGTGACGCCTGTACTATACGTCCCCATGTCCGCCGTCACAGGGGTCCGCCATACGCGTGCGTGTACTCATAGAGAAGATACCGTCCTGGATACTGTTCCCGGTGAGCTCCGAAGGGACTGGGGGAGCCGTAAGGACATGTCGGTGCATTAAGAGCGGCAGATACCAGATCCGGAAGGGGTTAACGAGGGTTCTAGCTGGGGATTAAGTTTGTTTCCCCACTTCGCCAATAAGAGGGACAAATCCAAGCGCTCGACGCTAGTAGATATAGGGACCGTGCCGAACCGGGTTTGCACGTCGTTAAACCTACGAGAATGTCTCCTGATCAATAGTAAACATGAGCCAATTGAACCATTTACAGGGCTATCCTACTTACGCGCACTGTCCTCTTCCCGCCGTTTTTAAGTCCTATATGCATGAATAGGGACCAAAGACCCGCGGCATTTCCTAGTGTAGCATCGCCTATTGATTAATCATGAATCTTCACAAGCAATGGTTTCACTACCGTCGCCAGCAACCAACGTAGAGCCCAACCCTCGGAGAGGTAGCGTCTTCTCCAGGAACCTGGCATTCTACGTAGGAGCATTGTGACTACTATCGCTACTTAACGCTGGGACGAGCCAGGTCCTGGGATGCGCAAGGACCGACCATAGTTTATCGGGG
>NC024469
TACGATAGTCTGACTCTTTCTCGAGACGGCGACGTTGTTATTAAAGTCAAAACGGGCTACACTAAGTAGCCTTCGCCTTTTCAAAGCAGAGGTAGAAGGACCGCCCTGGATTGCCCGATGGCGATGGTGTTAATCAAACAACCATCGATCCCTCCCAAGTCGGGCTTTCAGGTCAGGCAGGGGGCATCCGAAGGCGCCGAGCCAGAGGCTCTCATTCGTTCACTACCTCCGTGATGCGCTCGTGGCGGGCTGAGTAGGGCGGATCCGAACCCAGTACCCGCCGGCTGACGTTTGTGACCCAGACAAGGCCCGAAAGTAGGACACTGTTGGGCGGGACGCGACGCATCATCACCCCACCCGACAATCTATACCGTTCTGGACGGCCAGGGCGAACTCGACTTTTAGGCTTGGCCTGGCGCAGCTCCGAGCCAACGGCTTTGCAATCTGGGCTTGGTAAACTGCTGCCGCGCTTCTATTCGACGGAGTTGTGGCACGCATTTTATGGGGACAGGTCATCGAGTCGACCGAGTGTACTAGGTGCAAAGCTCTACATAATGAGCTCCTTATTTCCTCCGGCCGGGTTCTCGCAATTGTTATCCAGTGTTTAGGATCGCCAAGGCACTTGGTGCTGAAGAAGGTTTGAGGCATAATCGAGAAGTCCTTGGGAGCTGGTCCCCACCGCGCACGAAGGAGTTCGCAGCGTTGTGAGGCAACCACTTGTGTTCCCAGGTTGCGACTTGTCACAGTCGTGTAACGAGGTACTACGAGGGTGCTTTTGTCGGTACTTAAGAGTTGTCAGATAGTGACGCTCCCAGAGCTCTCTCCGAACTCGAGATAGTGCGCGAATAAGAAAGTTTACAGAAGAAGAACCTTGGCAGGTAACCGCCCTTCAGATGTATTAAGAAGGGCTTTTCAAAAATAGTGTTTTAAATCCGTACGCTGCATAATATAAAATGTAAGTGTTCACTTCCCGGTGTAGAATCAATTTACTGGTTCACCAAATCACTGACGCGGGACCCTATAGCATGCTATTCATTAATTAGGAACTAGGATTCCACAAACAAAACCACCAAAATATACTAGACCAGAAAAAAGAAAGTATTTTAGAAACGTTTAGCATTAACCAAGATCTTTTGATTATCAACGATTTAACCCTCATAAAAACCATATATATGAATTAAGAGAAATTTGGATGAGCAGAAAAATTATGTAGAGCCTCTAACAATAGCTCATCGTGTAGGGAGTGTTGAAGGAATTAAGTTGCATGAACCTTAGCATTGGAAAAAGTCTAAAACTTTTGTAAAACCATTCATGTCAGTTACATGCTCAGTTATTGCAGTGTTCAAAAGCGTGCTCGGGCCCCTCATTGGAGTGGTAACTGAAAAGTTGGCGATTACAAATGATACTTCAAAAAATGAATTGGTATCTTAATCCTGACGAAGTCTTATATACTATTCCGTTTGTGCTGAGTTTAAAAGACCTGTATAAATTCAAGTAAGGGAGGAACACCCTCTAGTAGTAAGCATGGAGGCCGGGCACTAATCTGGGAGGATTATGTGGGTACCTGTTTTTGTAATTAAATATTCTATTGTAGAATCGGAAGCTGGTACTGGGGGATCGAAGTTCGCCACAACAAAAGTTTTATTAAAGATGTAGCAGGCGTTACTTAGGACCGTTGAAGTACTTTCCGGAACTAGAAGGAATCTTTGGGCACCAGTGAGAAAAATTTCGATTCTAAATTCTGTGAAGTACTTGTGCGGTAAAGTCAAGATTTCTTATCGTGTTTCTCTTCAGACCGTGTACCACAAGGTCTCCCGGCGGAAGAAAGACGACGAAAATTTCGCTGCACTGGAATGTGACATGATTTGTCGGTGTATATAATATATGATTTTCGGTTGTGTGATTGATTCCTATTACGTAGTATCAGAATAGCTGCGCCAAGTCATGTATGTACGTTGCATATATGGGCACTTCAGCAATGAACCACGATGACCTATATACTGATGGCCGGTCCTTAGCTACTTTGACGTCGCTGGTGGTGATATGCATTCACGGCACTTAAGGTTGTGTTTCCCCGCTTTTATCGTGAACTCACAACGCAACTTAAAATAGGATGTGGGTATGAATAACATTAGGTTTAATCTGCATTATACCAATCTTACTTGATGTAACACAGGCAAGGAGGGAAAGAAATTAGAATTGCACCTCGTAACCTGACACAATGAAAGCCACTCGGCCAGTGGAGCCGTCCCACCGCTGCGCAATTTTCTCTGCGTGGGTGCGGGACCGGCTCCACAGTGGCCTTTTTCACTTGGCTTCCTCGACAGCCCGGTGCCTACTAACCTGGGTGGATGAAAGAGCCCATCCGGCTTCGTGCTGGCAGGAAATAAGGATTGTAGAACCCGCACAAACAAGGGTGTTCATCACTAGGCGACCCTAAGCCTGAAGAATGTGATCAACGGCGCCGGGCCGACCACCTAGAATCATAGCCGGGCTACATCCCTCAGCCCCTCAACCACCTAAGCGAGGTGGATCCATATCCGCTTTCCGACAGCATGCGTGGCCCCATTGCCCGCATATTGACGATGCCCCGGCGGTACGTGCGGCGGGACTGTCGGCCCCGCAACAGGGGGCTTTCGTCTCAGCGCGTTCCAGAAGAACCTGAGCGCCCCATCAACTCACCGCTAGGAGCAGTCGTGGGAGGTTTCCGAATCACGCCCACACGCGCGTCCGGCGAGTCAGCGGCAGTTGGCTAAGAATCGAGAGCGATGAAGGTACCGGCGCGCCGGTCGGGGAAAAGCCTACGGGCTGATCTGATCAAGCAGCTGACCGGGGCGGGAGTCAACCGGCGCCACTCCTCGGTTAACTCCACTAGCGACCGTGAATCCTAAAAATTAACATTCATCTGACGGGGAAGCGGGGTCAGCGGGATAGGAAGAAAATAAAGCTGCATTAAGGTTAAAATTGTCTTGACTGCCAGTGAGACACTGGTGGAAAGATGAAACAGTTCAGAAAATCGACAATACGGCACAACCGTTTCACGTGAACTTAGCCCCCCGGTCAATAGACCACATGGCGACGAATTAAGTAGGTCACGTCAACTTTCCTGGTAAACCACGTCTCGCTCATTCCGCGGAGACCCGTACCATCGGTGTGTGTTCCCGGACCTCCTCCCAAAGGAGGCAACCGGGGCAGCGACTGGTGAGCACTGTAGAGGAAGGGTCCGATCAGCTGAAGGTGCAAAGTCTTAAGGGTTTAGACGCAAAGCAGGCCCAGTGGAAACGACCTGAACATTCTCTGACAGGCGTACTGCGGGTGGCGCAGAGCGGGTGTGTGCCCTTTACCATTAGGTTCGCTGCAAAACCGGGCTCAGAGTAGCAAGCGAAGAGGATGCACATTCAGATAATATAAGATTGACCCCTAGCACGCTACTGGGTTCGCTTCCCGATGACGTATTCAGTAAGCTGTGAGGGCCATGGCGCATCGACCGCGATATAATAGGTGCGAGAAGCAAAATAAACAGCTTCCCCATTCCGGTCCCACAGTCAAGACGGCTGGGAATTACTCCGGCTTTCTGCCTGAATAGATTCTCCTCACGCAAACCTTCGTGTAGCACCTTTCTTCGTGTACAATAATCACATGATCCAATCATAAGAAACGTTGGTTTCGGGTTGCCCGAGATTGATGGATCCTGCAAACTCAATTGGCTCACCGCCGACGTGTCTGACATCCTAGTGATGTTCGATAGAACTAATAGTGAAATAACCATACGCCGCGAATGCATGTGGCCCCACTCACTGTGAACGAAGGAACCATGAGTACCAGAGCGCTTTAATTGCACGCATTCCCAGAGGCTAGAGTTGGGAGGGATGATGTGTTGAGCCAAAACATATAGATAATGAGGTGGATATAGCGGGCAATCCGAGATTTGCCCACGATGGCGCTTTCGCAAGCAGTCATGGACGTATAGTCATTAGACAAGAGTACAATGGAAGCTACCGAAGAGGAATTTCGTACCTGTGAAGGCAGGAACGAATATTCATTCCCATCCCGGCGACACATGCCAATAGCTATATAAATTCTTGTAAACTAATCTTTCACGGAGCCACGATACATGATCAGTTCTTCATAGCAGGTCTGCGCCTGGGGAATCACTCTGGCCTCTAGGGAGTTGATCCGTTATTAGCGTGACTATACAGGTCTTCGCCAGTAAAGACGCTTTGGATGCATTTGTCCTTGAAGTGCAAAGATATTGTGTTCGATCTTTAGATTTGGATGTATCGCCCCGAACTAGTTACATTAACCGTAATGTTCAGACTTGATACGTTCTCGTGAGCTGGACACTTGCAGATCTCTCGCGACGCGGCCCGCCGACACTCCACGTGATTTTTAAGGCGTGTCGAGTCGCCGGATCATCTCAATTTTAGTCACGGATTGTCCTACTAGCGGCCCAAATGGTAGATAGATGCAGAAACATGGGTCCTCAAACATCGCTGTCTTAACCGTGACCCTGTCCTATCCATGAGGGATTAATTATAAAGACTATTTCTGTCGTAATGTTTCCCTCGCCCAAACATATCGATCTTATTAGGCCACCAAAAGCAGTGATTTTTCTAGGACACGATATATGTGTGGTATGACAGCGTCCCCTCAAGGTAGATAAGTCGATAGCGTAGCGTCGAGGCCTGTATGCTAAGTTGCACGCACTTTCGCTTGAGGCTCCGCCAACTGTTATTTTAGTGGTCTTCCTCACCATATTATACAACTTACCGAGCGTCACTCCACATTCTCCAATTTTCGGCCTGGCTGGCCTGACCCTGACAGTAATCTACCAGCCATCTTGTCGATAGATGATACTATCTTTCCTCTCCTGTGTTTCTGGCGCCCAACCATATGCTGAAATTGCTGGATGAATGGCTTGGCAAGGGCTTGTTGCTAGCTCTCTTTCTATCTACGGTCTCACACCGTAACACAGGCAATGTACTTATGGCCTTTTAAGCGTCCATAGCCCTTTAGCACACGGCGTTAACGTCAAATCCCCAATTCCCCACAAATTTTAGATGCCACCCCACGGTTTTATACAACATCATCCGGTAAGTAGGCTCCCGTGTTCAATTCCTAGCCATGGCGACGACTGAGAATGCCGTGGATTAGATCTCGCTCTTGGCAGGATATAACGGAAGGGAGCTATTACTCAACATTTTCATGTCTCCCCCCTTTCTGGGGGAGGGCACCATCGCATTGCTCCTGGTCAACTTGCTATTACTTTTTTGTTGTAAAAGTCCCCCATTTATGATACTGTTTTCTCACAACGTGCCCCTGCCTCGCCTCTTTTTTCTACCTTTTCACTCATGCATCCCGTGTTTCGATCATCTCCCATGTATCCCCCTGTTAGAGCCTCATGACCTATAACTTTGCTACATTCGCCGACATCGCCGCTAGTAGCGTGTCTCAGGTTTCCATTACCTATGTCGTTTTCCTGCAATAAATACGTTATACTCGAAGATCATTGTTCAGTTACTATTTACATGCCTCCGGTTTCCCACACAAGAAAATTTCTTTTATTTCAATTCCAACTTGGATTACGCTTGGATTCTGGGCTCCCTACATGCAGGCCGGTAGATCTTATTTTCCATTACAAGTGTCTTAAGTGTGAACGTGGTATAATCTTCAACGCTCATGTATTAATTATTTTCGCGATGTTCAATATCGTTGGCTAAATCAACGGGGAGATGTTGCTAAAGAAGTAGATCCAGCCATAAGGCGGAGACAGCCCCTCTATCTGTGTAAATGGGTAGACTGGCAGGGAAGACTGACACTATATGCTACTTGGAATCGAACATCAGTCGTAATTGGCCGGGAAGATTAAATAGAAAACCGGATGTCACAAAAGTGTTCAAGATTCGAATAAGTGTTTCCCCAGAGAATGAGCGAATCATCCACTCGAAGACAGACCCTGTCAGATCCGTTACTAATGGTTTTACAGACCTACGATATCACCCCATATCAACTAGCTGACCCCCAAGGCCTGACATGGATACCAACCACATAGTTAGGACATATGCAAAGACTTGAGGGAAAAAGCAAGGAGTATATTGTTATAGAAGGTGAATGGGTATACCCAGAATAGAAAGTTATCAGATTTATGCTATCATCAGTGGCTAAGAAGGCCGGAGACTAGGGGGTACGGAACGGTACAAGAGGAGAGAGTCCAAATATAGTATCGTGGCTCAGTGCACCCGGCCTCGGCTCGGGAACCATTGCTAACCGAGGAGGTTTTCAGTTATGTCTAAAGGTTACATTGTCAAGAAGGAAGACTAACGTCGCTTCGTTCTGTTTTAGAATACCTTGAGCAGCTTAGTCTGGGTTCATCTTTCCTGAAATTTTGGCAGGAAGGATGGGATTTCTCGTACACTACAACTAGTTTATGAATCCTCTGGCGGCGTTGTGAGCTGAAGGGTTGCACCGTAGCAAGTGTCGACCCGGGCTAATGTCTAGTACTTCTGAGCACATAAGGACTAGGCCTTTAACTTTCAACCCTCATGCAATGTAGAAGGGATTTAACTGTTTGTCGAACGTAAGGTTCTGGCTTTTCAGCCCTAGAAGGGTAGCGCTGGCCGCGAAGTAAACTATCCTCGAACTTCCACGATACGGAGACGTGGGAGATTCGAGCCGCTGATGCGTTCTCGTATTTCCGTACTCTGGCATCTTATAGTTAGCTTTATTATATTATGCGAGTAGTCACCCCATAATCGCAGTGTAAGAAGACATTTCTCGCCGATTTGAATGACTGTGGGACTGCCCTCACCAGATGGATGAGTGTTGACTATCTGACCATGTGAATTAAGGCTTTTGGGCAAACATAGCTTAAGGGAGTGCTTTAAGACGACAGTGTTCCGGAGATAATGAGAGGATCGCGGTCCAAGCTTAAATTTGTAACTGGCTGATTATCGAAGTTAACGCTAAGCGCTAGGCTACATCTTAGTCCCACCCGAAGCGCGGGGTAAGTCAAGGATTCGTCGTATACTGTCTATCTTCTATTGCTGTACTGTTGGGTGCCGCATGACCCATACAAACGGTCAGTATACGCCCATAATGTTTGCGCCCCGCCCCAAACTGTGTCGTTCGCAGCCCGGCTCAGCCTCGACGAATGTAAAATCATTGGGCGGTAATAGTGTTTAATAGGCTATTGGCATAATCGGTTCCGCAGTGGTCCATTCTCCTCTGCCTTCATTGGCGACAGTCAGCCGCAGCACTACTTCACATGAGCTTGTGACATTCTTCAACAACGATATGAAGTATCGTTAAGACTAATCCTAGGGCATGTATCCAATTTCGGTTCGCGTTAATGAGTGAAGTTGGCGCGAGTGCTGCCTTTGGCTGGGTTTCCCAGACTAGCCTTACAAGAATGCCGAGATAGATATCTATAAGTGGCGGCGTTTAAAATGCGATTCGACCTATGGCCCCTAGGAGTAGCCACGCACATATGGCCGAAATAAGTGTCCGGCAGATTAATTTGCATAAAAACTGGGTACCCCAAATAGACTATCCATAATTTTTAACCTGCATTTATATCCCATATAGTGATATGGGAAACATTAAGGCACGGTTGCGATAGCCAAACGTAGCACTACCGCGAATATTCCCGGGGTGACTGGACTATACAAGGTTGCATCATACCAGGGAGCGCTAGACGGAATTGCCTACGGCGGAGGGCGAGGGTAGTCGGTAGATCCTTCGTCGAAAGAGATACCTAGAGTTTAGCCGTAGAGTCAGGTTGACTTACCAGGGGGATATTATTGCTTACGGATCCGCCAGGTAGGTGGACTATAATGAAAAAGTTTACAAGAGTCCAAACTACAATGCCTAGCTATTTTATAGGCATCCGTATGTGCTCTCTTTATCCGACGCTTCCCAGGTGCAGTACCATGTTAGCATGTTTTCTCAAACAAGACACCAGCTCTTGAGCTTTCTGTCATTGCCTGTGCAACCTTCCGAGTGACTCTCGGAACAATTCGGAGTAAATGTGTAGGTACTCTGCCTAACAAAAGCGTTGCTTGTATATTGCGACTATTTTTATCGGGAGTTACTTATTTTCAGTATTCAGTTACGTTTCGGTTTCATCCCATCACTAAAGAAGCGCGCTCTATTCTTTGATTTTAGGCGCAACCACGCCAGGTGGTCCAGGCTCTTAAACCTTTTATTTCTACTAGAGTGGACAGAATATTATAGTCCTAATGATGCGAGCAACTTTTGCGACATCCGAACAATGTCTTCTGTAGTAGGATTGTTTCTAATTTGTTGTCACCTTCCAAGCGGGCAATAAGAGCCGGCAGTAGAATTTAGTTAGCTGCAATATTCTCTCCCGCATGCGAGTACGCAGGAGAAAACAAGAATAGGGCACAATGCGAGGGTGTTGAAAAGTAAGGTAGCGGAAGGGTTAGTTGTACAGGCCACTGTTCCTCAGATAACTCATTTTTTCAGCAGATCCTGTCATTTCAAAGACTGTATCAATCTTGATCTGTGTTTTACCTCTGACACGACCCTTCTGCGTCATTTTCCTTACTACGCATCTTATGTTCTTACTAGACTTTATTTCTGAGCTTTTATTTCCCCAAATCTAAGATTGAAGCGGAGATCTTTAGGAACCTTTCCACTGTGTATCAGGTGAGAAATTTCCCGAGTTAGAGCAGTCCAATTCTACACACTAACCAACCGTTGTAATTTATTGCAATCTGCGAACCAGTGCCTCCTGGCGAATAATATTTCTTATGCACTAGTGTAACTTAAATTCGGCATATGATCCTCTTTTGGACTAAGAAAGGTATCTGGTTCGACGTTCTTAAATTGGTAGATATATTACCTCAAGGTCGACAGGCAATCATTTTGTCGTCCTTTCTAGCATTAAGCAGGGCAACGCATATCCTTGAAAGCGTGCGCGTTTCCGCTATATTCTTAGTGTATTCAGCGCTAGTTGGTAGTAGACGTCTCGCTCCATATGCTTTTCAGCCACCCTTTAGCTCGTGTACATATGTAATTATGTCAGATTACTCCTCACGATTCTCCGTCGGAATTCCCCGGTCTCTTATATACCGTTTATCAAAGGCTTATACGATTCAAGTGTGCCGTGATGGACGATTATTGTTGAGTTCATGGCGATCTTACTCGGGTCTATTGCTTCTTACACGTAGAGAGCGTTACAACAAATCAAATTTACAGTTCTTCCTTCTTTGATGCCAAAATCAACCCAGGATGGTGTTTAGCACGTTACACTGTTGGTTTTTACAGTTCACCGGCGATCGCTCGTGTACTTTGATTAGTCTTTCTCCTCTTGTTACTATGACGTCCATATTATAAGTCCCCGTATTCACCGACATAAGGACACGCTGTACGCGCTCGTCTATCAATCGAAAATTTACTGCTTTAGACACCGCTCGGGGCAATCCCTGGAGAGGCTGGGGGAACTTCAAGCGCAGGTCGCTGTAGCAAGAACGGTTAGCACTCGATCAGAAAGAGTTGAACGGGGGGTTCAGATGAGGCTTAAATCCGTTTGACCACTTCACCAGCAAAGGGAGCGAGTCCCAATGCTCTGCATTAGTGGACACTGGAATCGTGCCGAACCGGTCTTGCGTACCGCTAAGCTTGCGGAATTGTCTCCTAATCAGCCGTAAACACGAATCCCTTAAACCATCCGCGGGGCTATCCTACTCAAGCCCACTGTCCTCTTCTCACGGTTTTTAAGTACCAGATATGTAAGTAAGGACCAAGGCCTCGCGGCGGCCTTTAGTAGAGTGTCGCCTTTTGATCAACCGTGAACCTCCACAGGCGATGGTCCCGCTAACGTTGCCAGCATTTGCCGCGAAGCACGCCCACCGGGGAGGTGGCGCCCCACCCAAGGACGTGGCGTCCCGCGCGGGAATGTCGCCACCACTACCGCTACTCAATGCTGGGACGGGCTGTACCCGGGGATGCGCGAGGACCAGCTATGGTGGATTGAGG
>KR262889
CACGATAGCATACCTCCTTGCCGGGACGGCGACGATATTGTTAGAGTCAAAGCGGACTACACCAAATAGCGTTCGCCTTTTTAAAGCGGGGACGAGTAGGCCACCCGAGAACGTCCTCTAGCGACTGTGTTAACCAAACAATCATCGATTCCTCCCACGCCGAGTCTACGGATTAGGCGGACGACACCTTGAGACGACCAGTCAGAGACTTTAACTCATTCACCACTTCCAATGTGCATTTACGCCGAGCCATGCAGGATGGATCCGAACATATTACCCACCGGCTAACGCACGTGACCCCACACGGATTTGGAAACGGGACACTGTTGGACGAAACGCAATGCGTAATCGCCCCACCCAGCAGCTCAGACCGTCCTGGACAAACAGGACGAACTCGATCTCTGGGGCCGGCCCGTTGCAACTACGAGCCAGCGAACACGCGATCTTAATCCATCGAGCTACTATCGTGTTCTCATCGGAAGGAGTCGTTACATGAACTCTACGGGAATAGGTCACCGAGCCGGCTAGGTGCACTGGGGACACGTCTTTATGTGATGGGCTCCTTGTTTCCTCCGATTGGTTTTGCGTGATTGTTGTCAAACGTTTGGGATCGCCAAGGCACTGGGCGCAGGAGGAGGTTTGGGACTTAGTTAAAAGACTTCCTGGACTTAATTCACGCCGCATATGGGCAAACTTGTAGTATTGTAAAACAAAGGCTCGTGCTTCTAGATAATACCTTGTGATAATCACGTAGCTAGATATTTTTAGGATTCCTTCATCTGGATCTGGTGATCGCCGGACAATTAAGTACCCAGGTCTGTCTTTGTATTCGATACAATACATGAGTAATAAAGCCTACGTAAAGAGAACTCCTTTGAATAGACGCTCTTTTTACTTATTAGAAAGGTTGAGTCGAGATTAACATGTTGAACCCATGTGTTACCCGATTCCATACGTGGAAAATAATCTTACAACGTGGAACCATTAGGGTGACCTTACAACGACTTGGAACGAGATCTTACAGCGTAGCATTCAATATTTGTTGGCCGGGACTTCACAAACAAAATCATTGAGATGCACCTCAGGGAGGAGAGAAAGGTACTTCAAAAGCATCCAACATTAACCAGAACTTTTTGATTATCTATTGTCCGGTCTTCATAAGAAACATAAGTATAATTCAAGAGTGAATTAGAAAAGAATACTTTTTACGTTGGCCCTCTGGCGTCGGACCAACTTGTAATTATAGTGGAATTCATTAGGCCTTGTAAGCCGTATTAGCGATAAAAGTCAAAAACTTCTGCCGAGCCGCTCATACTGAGGACGTGTCGTGTTACCGTTGGACCCAAGAGGTTGACAGATACTACGTCTGAGCTCGCAGTTTCAAGGTGAAGGGATACCAACAGAACTTCAAAAGATAGATGAGTATCCTGTCCCCAATACACTTTTTTATAACATTACGTCTTCCCGAAGGTAAAAAGGTGTGTTTGGGTTCAAGTAAGAGAGGAACTCTTCTTGGCGAATGGTATCGGGTTTGGACTTTGGTCTGGATGGGATATTTCAGCAACTTATTTCATAACCGAGTGCCTTACTACGGGATTTAAAGCCAGGGCTGAAGTATCGGGACTCGCTACCCCAAGGACGTTATCGGACACTTATTAAGTACGACGTTGAGCCGTCTATATCCCTCCCGGAAAGGGAGAAAATTTCCAGACGCTTTAAACAAATACTGTAATACTTCATCTCACGATATGCATGAGCAATAAGGCCGTGGCCCTTTATTATACTCCTCCTCGGATAGCGTGTCGTCGAACCCACTTACAAAAAGAGGAAAATGAGAATCCCGCTAAATTAGGACTCGGCATGATACATCAGTTTGCTTGGCATGCCACCTTAGACTATGCAATTAATCGCTGTTACATTATATCGGAATAGCGGTACCAGACCGCGGATGTACGTTATATCCATATACGCTCGCACGGAAGAACACGGTGATTTATTGGTCTGTGTCTAACTTGCAGGTACTTTGTTTTTGCTTGTGACTATGTCTGCACGTGCCTCTTAATGGTGATTTCTCCCTCCTTTGTAGCGGTCCCACGACATGAACTGAGTGAAGACTCGAGTATAAATAACGTTAGGTTGATTCCTGATTGTGACAACTTCATTTGGTGTAGTATAAGCGGTGGGGGAAAGGGATTGGGGGCGAATCTAAAAATCTGACGTGATAAAAGTTATGAAGCCAGCCTAGTTATTCCACTACTACATAGTTTTTGGCTCATAGGCGCTGAATTAAGTCCAAGAGATTTCCTTGTACGAGACCTCTCCGCCCTCCAAGTGCCTGCCAACTCAGAGAGGGACTTTTATCTTGCCGAATCCAGACCGGTAGAAGCTTTACAATGCAAGCTCCGCGAGTACAGGAGAGCTTCTCACCAAACTATCCAAAGCCTGGAGGATATATCCTGTGAACCTGAGATTGCTTCTTGGGACCGCAATATTACCGTGACTCTCGATTACGCGGCTGCAGGCGCTAGGTGAGCCCCTGCCCTCCTCCAGACGGTGCGTATGTTTCCCTCGTTCGGCCCCCAGTAGCACTTCGGTGGTGTGCGCGTTAGGCCCATTGGCTTAGCAACAGGAAGTGAACCCTCCGGTGCGTTCCGATCAGCTCCAGATATAGCGTACCTCTATAGCCGGGGGTGGTACCAAACTGCTTTCGGATCGCATTCGAGTTCGCGCGAAATAGGCATTTGGCAACGAGTCTGGGCGATAAGTTTCTTCGAAGGGTTATTAATCGTCAAAAGGGGTGATCCGTGATCACGCTAACCGTTTGATGGGTTAGAACGGAGATGGGTAAATTCTGGGATGTGAGCGTGCCTCTGCTAGGTAGCGAACCTAAGGGGCCGATGCCCGCTCCAATAATGATCGAGACCATACGGGTATAAGAGAGGTGAAGTTGTGCTAAAATCGAAGCCACTCCATGTGCAGGCACAACGACTATGAGGGCGGACGAAATGTTATGGTGGATGATAGTTGTTATGCTTATTCCACACAAGTCAGAGTCTCCGGGCAGCGGCACAAGGGTTGGGGGGCCGTATGAGCCCAAGAGGCGCCACATACGGATTCAAGTACGAACGCCTACCGTGGGCTAGTGTAGTTGTCAAACACGTGCGGCCCCTGATCTCAGAGTATTAGGCGTTATCCTCGTTTGTGGCTCACAACAAGAGAAATTCTCAGCGACGTATGTGGAGGGACTCCAGGTAGTCGATAGCAAGTTATGACACACGAGCCTGGATTAGGCCCGTCCCTACAATAGCGACACTCACAATGCGTGGTACTTCAGTGTCGTCTGTCCCTGGAGAATCGTGAGGCCCTGTAGTAAAAGAAACGTTCGGTCCAAGGGGCGCTGGAGCAGGGCGCGACTTGAATGCAACGCGTCGTCAAACGAGATGATGAGGGGGTCGCTATACCAATTACTGTTGTTGCCTCGACCTCGTAATGGCGCAGACGCTATTGCGGACGGCCGGGGTGATCTTCTAATTCCTATAATTCGATAGGTGCGTCGAGGCTCGGTCTAGTTCCTTTGTGGACATGAGCCTTTATTTTTAGCGACCCCAGACCAGCCACCGACGCGCATCTACTCGTACTCCGAGTCGGGACCGCTTGGAGCGTAGTGATAACGGGAAACGGCATCGTAGCTCCATGCGACAGGCATAACCGGGTTTAGAGCACATTGACCCGGGGTTGGACAAAGCGACGATTCTGGAAGTTGGGGGGGGCAACACGAGGGCGGGGCATCCTCACTTACACTGGTATGATGGATGCAGACGTGGAGTGTCTTCGATATCGCACACGTCTATAGGTCAGGTTTGAAGATGACAACGGACATGGCTGACAACTATTGGCAAAGTAGCGTAGATGTCTGTGAGGCTTTGATTGACCTGCTATTTTATGTCGATAGTCGGTCAGGAATAGATGGCCGTTAGACGGGACCATGACGGAGGTTACCTGGTAGTAGTCTGGTGCCTTTGGGGATGTAGACTAATAGGCGTTCCTGTATCAACTGCATGTTATGGTATATATATAATCCATTGTAAACTGGTCCTTTGTGAGGACATTGGATGTAGTCAACTCTTCATTATAAGGCCGTATCCGGGTCGCCGCGCCGGTCTCTGAGTGGTCGGCCCGTCACTGGTTTGACCGTGCGGCTCTTTACTGGGAAATACGTTCTCAGCGTACTGGTCATGGGAGCACAAGTGTATGAATTATGCAGTTTAGCTTGAAACATATCGCCACGAATTAGTCACATTAATCATATCACTCAGCCCCGGTACGCTTTCTCTAGTCGGATATCTGAACGTTTCTCATTATTTAAGGTGCCAGCGCTTTACTTGATCCTTAAGGCGTGCTAAGTCAATTGGCCGTTCTAATCCTCTTTACGACTTCCTTAGCCGGCTGCTTAAGTTGTGGGTGGATGCAGGGGAACGGTGCTTTGGGTATTACGCTTTAAGTTCTAACCCTATCCCAACCACGATACCAGTTCTGTGAGGGCCACTCGTGCAGCGATTTCGCCCTCACTTAAGTACGTTGGTTCCATAGTACCACTGAGGACGAGTGAATTTACGTGGTACGACATACGTGTAATACAATAATTCTTCTTTCCTTTAGGTGGAGTAAGGGTATTTTTCTAATTTTTGTACTCCAGGTTTCATAAGTCTCCACTCTAAGATGTACTGATTACCGTCTCAGCGGTTTGACTCGTCATACCTTATAGGTCCGCGAGTGCTGCTCTGTGTTTTCAAGTCTGTGAGCTAATCACTTGAACCTCAGCAGCAATTCATCAGTCGTCTTGTCGGTAGGTAACATTATTCCACTCTGGGTAGTCCTCTGATACCCGGCCGTGTGCCGAAACCTCCGGGTAGATGGTCTAGCGGAGGCCAATTACCAGCTCCCTTCCTTTTGGATTCTTCGCTTGAACGAGGGTGTAACGCATTCACTATCTGTTGGGTATTCATGAGATCGCGAAACATAATACCCATGTCGAGTCCCCAATTCTCCGCAAATCCCGGACACCGCTTTATTATCCCACACCACGTCGCTCATCGGGCAAAATCTCATGTTTAGCCTTTGATTGTGGTGATGGACGGAGGCACTTAAAGTTGGTCGTCTCCTTCGGAAAAGTACGGTTAGGGGTATTTATTGCTTCACACCACCGCACCATCCCGCTTTTTGGGGGTGAGCGTATTCGTGTCGCTCTCAGTCCATTCGTTATCATTTTTGTATCGTAAAAATTTCTGGCCTATAATATCCTTTTACTGCGGCATACCCCCGTTCTACTCCTTCTCCCTGCCTTTTCATTCGCGCATCCCATTCCCTGGTCATCCTACGCGCACCTCCCCGTCAGAGTTCTAGAGCTTGTAACCTCATCATGCCTGCAAACATCAGTTTTAATCGCGTATCTTAAATCTTCGCTGCTTCTATGTTTTCTCTATCTTAAACGTGCTTTATCCGAGAGTTGTCATTCGGTCACGGCTCATGCGCCTTATGTTGCTTTTGTGATAAAGCTGCTCCTCTTTTAACTCCGACTCGGGCGATTTCTTAATATCGACCTCCCTATCTGAAATTTAGTAGGCCTGACCCTCCGCTATAAATATTCCAAGTGTGGATATAACATGGTCTTCGGAGTCCACACGTTAACGGTTCCTGTTATGTCTGGCACAGTTGATTGGGGTAATAAGGGAACGGTATCGAGTGGGTGAATCAGATCATAAGGTAGAAACAGTCTTTCAGCCTGCACAAACGATAAAAATGGCAGAGCCGACTGGAATCACATACCATCTGTGACCCATCTCCAGTTGAGGTTGGTGATAAAGACCGGGTTGAAAGCTGGACTGTACGTGAGCGCTCAGGCTCCAGGCAAGCGTTTCCCTAGAGGATAAACAAATTACCTACCCAAGGGCGGGCGCTATGAAACATATTGCCTCAGGTTCTACAGATCTAAAATGTTGTCACGCGGCAGGACACGGGTCCTTAGGGTCGAGTATGGGTGCTGAACACGCGATGGGAGAGGGTGTAAAAACTACAGAAGAAGGGTAGGGAGCAGGTCAGTATGAGAGGAAGGAAGCCATATTCTCCACCGGGGGCCGCCAGATCCGTGCCGGTGCAAATGATCGGGGGGGACAAGAGCTCTAGAGAATATGAGGGTATAGAGGGGAGAAGCCCAAAGGTGGCGCCACGGTCCATCGCGCTAGGCCTCTTACTAATGGCAAACGCTCATTTAGTAGATTTTTAATTATTTCTGAGATTTGCACCGCTAATGAGAGGAGTAAACGTCTATCAGCCCCGTTTTCTAATGCCTTTTTTAGTCAGGCCAATGCCCTTTCCTCCTGAAAGAGCGGAAGGGGAAGTGGGACCTATCGTTTACGACAACCAGGCAACAGACGCTCTGGTAACTGCGTAGTTTGAGATGCTGTGCAGTAGCTGGTGTTGTTCTGGACCAATTCTCATGAACCTCGTACTCACGGGAGTCGGGCTTACGATTTTCAGTTTTCACATAGCGTAAAAGAAGTCCGACTAGGGGTTGGTCGCAGCACCCTGTTTTTTTGACCTCGCGGGATTTACGACAACACCGAGAGGAACCGCCTTCCACTTGCCGTAATGTGGGGATGTTGAGGGGTTGGTCCTTTGATGCGCTCTTATTTATCAGTTCCCCGGGACTACCTGATTAACCTCATTACAGTTTGAGGAGTGCCGTCTAGTGACCATGGTACGACGTAGCGTGCCTTGCTGAACTAGGTGATTTTTGAACTGTTATTCTTAGATTGATGAGCGCGGATTATTTAGCAATCTGAATTAAAATTCCAGAACAACTGTGATTGGTAGAGGTGTCTCAGGGCAACAAGACTTCTATGGAAAAGAGAAGAGCTTAGTTTAAGTCTGTATTCGTAGTCAGCGTACAGTCAAAGGCGGTTTTGATAACTAAACCAATTCTTACTCCCGTTCAAAATGCGAAGGAGGTTGAAAATCTTCAGTGGACAGCCTATTTCGATATAGCGCGGCGTCGAATGCTGAGTGATCCCTATAGTGGGCCATCCTGAACCCGTAATATCTGTACTTCACCGTGGAAATCGTCTTTTGCAGTTTACGACGGTTTATTCACACGTGAATTCGTAAGACGACGGTGACGATTCTGAAGTCACTGATGTGGTCGACCCCGTAGTAGTCCACCTCCCCTAATTTAAGTTGGCTAACAATAATTATAACATTATATCTAGTAAGTTCGTGGCGCCATTCAATGACGATCTAAAAAATCGTTGTACATAATTATGGGGCGTACACAAAACTTCGGTTTTCGGTTACAACTGGAACGTCCAACAGTGCTATACCTCGCTGGATTACTAAAATTAATTTCTCGAGAGCCATAGGGGCAACGCCTATCAGTAGCGATGCTTAGGCCGACACGCTACCTATGGACTCTGAGGCGAGATTTAAGAGTGCAACTAAGGTAAATAACCAGCAGATTAGCTCACGTTAGGGGTAGACATCCGAAATAGCCTGTCTCTAGTTTTTGGTCTTTCTTGGGGCACCACACAGCAGTTCATCAAGCGAGTGGGTACAACTCCAGTGATCGGAACCGGTGTCGTTATAGGTGTCTTCCTGACAACTGAGCTACACAGTGCTATATCATGACAGAGATCGTGAGGCAGAATTGTCTGTGGTAGACAACAAGGGCGCTCGGTAGGTTGACTTTCAATTGGAGAAACCAAAGTTCAGCCGCATAGTCAGTTGGCAGCGCAGAAGGAAACCCGACACTTCCAGCTACATGAGGTAGGTGTACCGTAATGAAAAAGCTTAGAGAACCTTGAGTCACTACGTTTGTCCGACCTATATACGACCGCGTTCGCTCCTGCCACTTTATACCCTCAACTTGCATGGTCGTTCCGTTTTGTCCTCTCTAAAGGAAAACATGCTTTGAAGATTTCTGTCATAGCCGGCGTGGATCTCAAGAATAATCCTAAATAAGTCATTTGTAAAGGCAGGACCATTATAGCTAATTGGGGCGCTACCCACACACCCCGGTTACTTGTACTGAGATTGAAAAACTTTCGGTGTACTGCTGCTCCATATTGTCACCTCGCCGTTGAAAAAACTAGTTCTACCCACTGATTTTGGGCGTGGCTATACTAAGCGAATCAGATCCCTAAATCTCTCGTACTCGTTGGGGTGGACTTAGGATCACGATCACAATGATACGGACGATTTTAGTGGTAGTTTAGCAATACTTCTCGTTGTAAAGTTGCCTCTAGCTCGTTGTTGCTCGCGCGGTAAGCAGCGGGGATCGACAGTGGAGCTCCTCCAGACAAGGCGTTATCTAAGACATGTCATCGCGCGGAAAGGAGAGGAGATAGTGTGCGACAAGAGGGTTCCCGAAGTTGGGGGCGAGGGATGGTGCTCTGCATAGACCACTGTTCTTCAGATCACACATGTTCCCAGCGGATCCTGTCAATCCAGGGATTTCACCGGCATTGTCTAGCTCTCTGCCTCTAATATGATCAATCTGCCTTACCTCTCTTAATACGTGTCGTGTTCCCTTGTAAGACAGATCGTCTAGGCCCTCGTTTTCCAAGATTTATGGCCGAGGTGAAGTTTTCCAAGAGCCTCCTCGCCGCGTGTCAGGTGGGGAATTCCTCCAACTGGCGCGGTCCGTCTATGTACACCAATTAACCGTCAAAGCCCATCATGGTTCGCGAACTAATTACCTCCAATTATCAACCCGTCTCATACAATAATGCGACCTAAGTCCGACGTATTCTGCACTGCTGAGCCAGTAGAGGCGTATGATTCTATGTCTCTGAATCAATAGGTATATTACTTCAAAGCCGGCACAGAGCGGCTCGGCTGGCCCGCTCGGCAGTGATCGGAGCAGTATATGTCTTTTGAGATGCTCGAGTCCCTTCTATATTCTGATTGTACTTATTATGAATGAACGGCGAACGTATCGCTTCGTCCTTTCTTTAGTCATTCACTATTTTTTGTACATTTAGAATGGAACATGATGACTTTATACGATCTCTTGCGGGAACCTTTCGGCTTTTTCCACACACCTCATTGGAGGTATACATGATTTGGATCTGTATCAATAGCCAGCCATTATTGCATCTATGGCGATTCTGCCCGAACCAGCATCTCCACATATGTAGAAAGCATTTTGACAAACGGGGCTGGTAGTCCTCTTTTCTTCTACTAAATGTTCATTTATTTCCTTAGCTGGATAGACTTCGTTGTCCTCGCCAGAAGTCCATCGGCGATCTTTTGAGTACCTTTATCGATCTCCGGCTAACTGTCGCAGTGATGCCTGCATTGTGAGCTTCCGCGCTCACTGACGTAGGGACCCGCTGTACGTGCTTGCCCATCATTCGAAAATTGATCGCCTTATTCGTCGCCCCGGGCAATCCCCAGATACGGGACAGTCGTTTTAAGCGTCGGCCTCTCTGGCACGCGCTGCAAGCGCCCGCTCAGAAAGAGTTGAGCGGGGTTTTCAGAGGAGACCAAAACCCATTTGACCATTGTATCAGCAGAGGGAGCAGGTCCCCATGATCTGTACCAGAGAACACTGGAATCGTTCCGAGCTGAGCTGGTGTACAACTAAGCCTGCAGAATTAGCTCCTAGCCAGCCGTAAGTACTAGTCACCTAACTCGCCCGCGGCACCATCTTGTTCAAGCCCATTGCTTTTTTCTCACGGTGCTTACGTCTCAGAGATGCAAGTAAGGACGAAGGCCTTGAGGTGGCCTTTAGTAGATTGCCGCCTTTTGACCAGTAGTGAGCCCCCCCCGGTGATAGTCTCGTGTATGCTGCCAGAAATTGCCGCGAAAAACGCCTACCAGGATGGGGGCGCCCCACCCAAAGACGTAGCGCCGCGCGTGATAATGCCGCCCCCCTGACCGCCATACGGCACTGGGACGGTCCGTGCCCGGGGATGCACGAGTACCAATTATGGTGGATTGAGA
